# Supplementary material for: An immediate–late gene expression module decodes ERK signal duration
Source: Mol Syst Biol. 2017 May 3;13(5):928. doi: 10.15252/msb.20177554 (PMC5448165; doi:10.15252/msb.20177554)
Supplement: Supplementary file 2 — Table EV1 [file MSB-13-928-s002.zip]

Archive with 8 entries (5 files):
- Table_EV1/
- Table_EV1/README.txt
- __MACOSX/
- __MACOSX/Table_EV1/
- __MACOSX/Table_EV1/._README.txt
- Table_EV1/Table_EV1.tsv
- __MACOSX/Table_EV1/._Table_EV1.tsv
- __MACOSX/._Table_EV1
