# Supplementary material for: An immediate–late gene expression module decodes ERK signal duration
Source: Mol Syst Biol. 2017 May 3;13(5):928. doi: 10.15252/msb.20177554 (PMC5448165; doi:10.15252/msb.20177554)
Supplement: Supplementary file 2 — Table EV1 [file MSB-13-928-s002.zip › Table_EV1/README.txt]

## Description

Table_EV1 contains fitted parameter values for 189 differentially expressed
mRNAs upon 4OHT treatment in HEK293∆RAF1:ER cells as well as cluster assignments
and different gene identifiers.

## columns

- g: fitted degradation rate [min^-1]
- k: fitted ERK-dependent transcription rate [min^-1]
- k0: fitted basal transcription rate [min^-1]
- delta: fitted transcirptional delay [min]
- SYMBOL: HUGO gene identifier
- hl: inferred half-life [min]
- fc: max. measured fold change upon 4OHT treatment [log2]
- z: max. normalised fold change [log2]
- response.time: delta + hl [min]
- cluster: model-based cluster assignment
- min: minimum measured gene expression [microarray log2 fluorescence intensity]
- max: maximum measured gene expression [microarray log2 fluorescence intensity]
- entrez_id: ENTREZ gene identifier
- gene_id: ENSEMBL gene identifier
- gene_type: ENSEMBL gene type
