# Supplementary material for: An immediate–late gene expression module decodes ERK signal duration
Source: Mol Syst Biol. 2017 May 3;13(5):928. doi: 10.15252/msb.20177554 (PMC5448165; doi:10.15252/msb.20177554)
Supplement: Supplementary file 2 — Table EV1 [file MSB-13-928-s002.zip › Table_EV1/Table_EV1.tsv]

g	k	k0	delta	SYMBOL	hl	fc	z	response.time	cluster	min	max	entrez_id	gene_id	gene_type
0.0693147017133582	106.44711478492	131.098251628213	0.0	DUSP1	10.0000023577446	0.981513199019357	16.6612378680606	10.0000023577446	IEG	1891.3484208639	3427.05602911587	1843	ENSG00000120129.5	protein_coding
0.0576108513574361	57.9843943802926	90.4425087362927	0.0	DNAJB1	12.0315385769851	0.868011143494217	13.7392643239718	12.0315385769851	IEG	1569.88668983832	2576.37059025039	3337	ENSG00000132002.3	protein_coding
0.032865129346184	8.68505326581373	11.4271929833267	0.0	CYR61	21.0906573121529	0.965702996535821	11.3206339297057	21.0906573121529	IEG	347.699619951548	611.963094296345	3491	ENSG00000142871.11	protein_coding
0.0320405713640804	34.9841996923154	70.6766529290682	0.0	RBM14	21.6334213483162	0.650584826143419	11.2216251794331	21.6334213483162	IEG	2205.84870743914	3297.72061243066	10432	ENSG00000239306.4	protein_coding
0.0306456072504613	15.9174453088774	17.1442147185322	0.0	IER2	22.618157796482	1.07341495311851	14.0783686926361	22.618157796482	IEG	559.434654970793	1078.83846964436	9592	ENSG00000160888.6	protein_coding
0.0283656330584816	50.7412393212059	10.4533308111254	0.0	FOS	24.4361611507446	2.84851064241497	39.3355492684355	24.4361611507446	IEG	368.520977112469	2157.34900067861	2353	ENSG00000170345.5	protein_coding
0.0254273438439933	11.2088112422712	74.5519958635924	0.0	NAGK	27.2599129823656	0.362850144155011	6.58900006691167	27.2599129823656	IEG	2931.96160483762	3372.77883337087	55577	ENSG00000124357.8	protein_coding
0.0242243908294685	273.754381926324	18.1796252603293	0.0	EGR1	28.6136062384176	4.02294941478713	72.1592187200918	28.6136062384176	IEG	750.467798687189	12051.2424540113	1958	ENSG00000120738.7	protein_coding
0.0167026249940124	17.6669212787343	20.6101898310557	0.0	TIMP3	41.4992961171329	1.02618937213323	15.6303188557621	41.4992961171329	IEG	1233.94914502625	2291.68236271315	7078	ENSG00000100234.11	protein_coding
0.0139234081122243	10.4615143821375	3.23311235277316	0.0	FOSB	49.7828674540815	2.18185012454264	26.1105396499737	49.7828674540815	IEG	232.206965903311	983.568579225022	2354	ENSG00000125740.9	protein_coding
0.0131778472735273	15.1379231503801	10.603300528474	0.0	BTG2	52.5994243348375	1.34271684003409	19.3374768882396	52.5994243348375	IEG	804.630703967461	1953.37092201433	7832	ENSG00000159388.5	protein_coding
0.0109483235346902	15.9920789464194	12.6822829889531	0.0	YRDC	63.3108053816352	1.31754307087367	20.0707230766682	63.3108053816352	IEG	1158.37670934448	2619.06417402781	79693	ENSG00000196449.3	protein_coding
0.0108636058270531	37.2828913994356	33.4546236478999	0.0	INSIG1	63.8045223284738	1.11071111211218	21.0824525476121	63.8045223284738	IEG	3079.51376186621	6511.42136169757	3638	ENSG00000186480.8	protein_coding
0.0101287538541861	19.4313102183161	1.05761759743538	0.0	EGR3	68.433608964984	4.1473782979442	48.4962767940913	68.433608964984	IEG	104.417346167247	2022.84783604289	1960	ENSG00000179388.8	protein_coding
0.0325338219080564	28.8610940087495	56.3980413574229	48.6979960554526	UBALD2	21.3054335429401	0.776373975143789	12.3007789952113	70.0034295983927	DEG	1733.52031977088	2620.630788695	283991	ENSG00000185262.7	protein_coding
0.0419343016658655	13.7949994627884	22.9633802648974	56.6204480047672	SERTAD1	16.5293602855956	0.759709869205233	9.64892607346672	73.1498082903629	SRG	547.603736145904	876.57068956527	29950	ENSG00000197019.4	protein_coding
0.00860331281241954	15.4461355337991	4.11557841887583	0.0	JUNB	80.5674739106701	2.34692558807979	33.4841914605981	80.5674739106701	IEG	478.371356314591	2273.74203160858	3726	ENSG00000171223.4	protein_coding
0.00796512112910545	7.17748491744468	4.97743251068861	0.0	ETV5	87.0228047163159	1.35362564337469	18.5855966619409	87.0228047163159	IEG	624.90355513873	1526.01790118644	2119	ENSG00000244405.3	protein_coding
0.0209547526962295	11.8737141668994	20.8920570383663	63.4520241810075	MXD1	33.0782801690935	0.64714034329192	9.31002570013364	96.530304350101	DEG	997.008045918172	1563.64389884503	4084	ENSG00000059728.6	protein_coding
0.0071007441240016	30.8543787076835	13.4491202596367	0.0	TRIB1	97.616132683475	1.59993937075562	29.4165632813194	97.616132683475	IEG	1894.0437825631	6239.27551727538	10221	ENSG00000173334.3	protein_coding
0.0070927111039726	12.413042001133	5.69459000361999	0.0	IER3	97.7266901751738	1.91775517252795	27.8554654454387	97.7266901751738	IEG	802.879169917194	2552.9916190455	8870	ENSG00000137331.11	protein_coding
0.0151336750460214	13.1672419205319	11.2177079254307	54.0691312401651	KLF10	45.8016429222968	1.36103739596444	19.0200769746268	99.8707741624618	DEG	741.241495625995	1611.30391473374	7071	ENSG00000155090.10	protein_coding
0.00654330062343496	10.5092377561995	8.09110173085001	0.0	NPTX2	105.932345226112	1.34387718456778	20.9118061677343	105.932345226112	IEG	1236.54745463957	2842.65396892082	4885	ENSG00000106236.3	protein_coding
0.0122310325443306	24.232309118459	9.18248079163823	50.9336115574873	ARRDC4	56.671190927477	2.28020470436023	33.021721226015	107.604802484964	DEG	750.75270696541	2731.96803205187	91947	ENSG00000140450.7	protein_coding
0.0131349869896769	17.828553670984	49.8949365150828	55.6572631163847	PMAIP1	52.7710595453735	0.459746576425657	8.7238266131941309	108.428322661758	DEG	3798.62854483955	5155.96172567908	5366	ENSG00000141682.11	protein_coding
0.00616622714091457	12.6951866800526	6.53273764849957	0.0	RNF122	112.410257475066	1.57567700048898	24.4116715239904	112.410257475066	IEG	1059.43837280224	3118.26403555097	79845	ENSG00000133874.1	protein_coding
0.00593703655947843	25.8524379109746	2.31415743715459	0.0	EGR2	116.749690458507	3.52277358590446	51.1574352080228	116.749690458507	IEG	389.783255327956	4744.21793868887	1959	ENSG00000122877.9	protein_coding
0.00589221086862496	7.02534702125037	12.7289114457181	1.32612616299751e-4	ROMO1	117.637877532666	0.811890926183631	13.8537483753722	117.638010145282	SRG	2160.29462107295	3352.60548330959	140823	ENSG00000125995.11	protein_coding
0.00984388139084507	9.99388485105483	2.55611427635453	49.3333341019725	ZFP36	70.4140118149514	2.60288815367881	32.1959697104209	119.747345916924	DEG	259.665285964513	1274.90352932137	7538	ENSG00000128016.4	protein_coding
0.0691505157914127	20.8721349478294	37.6710260392126	110.803681841447	PMM2	10.0237456312079	0.595831694075128	7.49943801169125	120.827427472655	DEG	544.768547393695	846.604834642637	5373	ENSG00000140650.7	protein_coding
0.0693041217893232	28.2559221331553	65.6399925792439	111.479523989146	TFB2M	10.0015289518715	0.550679734197809	7.94746003003786	121.481052941017	DEG	947.129707216869	1354.83882182119	64216	ENSG00000162851.6	protein_coding
0.0693147101205301	12.3619876183133	29.276213633933	112.073966565176	UTP3	10.0000011448456	0.63049292734868	7.61663385170376	122.073967710021	DEG	422.366530611252	600.712333353805	57050	ENSG00000132467.2	protein_coding
0.0689938700411274	37.508798998502	81.4320177783542	112.057963728154	ERRFI1	10.0465038437003	0.657208321457579	9.73274507006439	122.104467571855	DEG	1180.27902667023	1723.93310747687	54206	ENSG00000116285.8	protein_coding
0.00560804957984692	2.12772923433022	1.51934433835423	0.0	DUSP6	123.598618502026	1.47913333933451	16.5450949124935	123.598618502026	ILG	270.922058858778	650.328339783331	1848	ENSG00000139318.7	protein_coding
0.00884384995872444	5.72830884144972	8.38699005686664	46.5303159323962	RND3	78.3761804864359	0.69347637701042	9.94472923507	124.906496418832	DEG	948.341513708392	1596.05816066471	390	ENSG00000115963.9	protein_coding
0.0285263178857673	52.5496858849277	18.1064192783021	102.64084752792	GADD45B	24.2985156140947	2.31895584914688	33.2821371934328	126.939363142015	DEG	634.726828425901	2476.87435322603	4616	ENSG00000099860.4	protein_coding
0.00545960875474983	30.2567185749504	6.91494564599161	0.0	ARC	126.9591305342	2.21575497154079	39.9680164128471	126.9591305342	ILG	1266.56431927941	6808.48498321476	23237	ENSG00000198576.2	protein_coding
0.038739980760963	37.1945659754882	117.139308921796	109.187984758844	SLC2A1	17.8922954256706	0.464001541413701	8.54059941904589	127.080280184514	DEG	3023.73172678066	3983.83974038525	6513	ENSG00000117394.15	protein_coding
0.0296313474192624	12.103719388586	12.7019345599985	103.945656297741	FBXO32	23.3923611624003	1.11363383899903	13.842495309118	127.338017460142	SRG	428.665439349591	837.142287105685	114907	ENSG00000156804.3	protein_coding
0.0693144357160711	17.8811691657103	20.0827751903015	117.416363941726	FAM83G	10.0000407332067	1.16898809314217	12.799439160165	127.416404674932	DEG	289.734381919597	547.706173523815	644815	ENSG00000188522.10	protein_coding
0.028669638675314	2.22945782105752	3.07749767070333	103.613172990077	THBS1	24.1770462617229	0.900076608064782	7.78661870660674	127.790219251799	SRG	107.343441107028	185.107163430365	7057	ENSG00000137801.9	protein_coding
0.00535994344151259	6.52932556000948	3.9435254662469	0.0	GPR3	129.319868413451	1.35651721899939	19.5490955772228	129.319868413451	ILG	735.740126603656	1953.91073442016	2827	ENSG00000181773.6	protein_coding
0.0259784895695994	52.5207338990051	65.284393159861	103.128329482165	CA2	26.6815812637191	0.926053283496394	16.816971922452	129.809910745884	DEG	2513.01727858183	4534.71810758099	760	ENSG00000104267.5	protein_coding
0.00807478005576502	3.4116684097669	3.19319109416077	44.2480919982514	NAB2	85.8409982405738	1.01752172260269	12.5808867411636	130.089090238825	SRG	395.452392772108	817.961536823794	4665	ENSG00000166886.8	protein_coding
0.0303060420242759	67.0912324302562	85.3211142977903	107.731943560864	FAM57A	22.8715838249257	0.94248047513876	17.3943064491734	130.603527385789	DEG	2815.31696647969	5029.10761510726	79850	ENSG00000167695.10	protein_coding
0.00529329886626548	2.89011494778543	1.19217748462622	0.0	SPRY4	130.948053014239	1.69738402380343	18.9806479201236	130.948053014239	ILG	225.223913243221	771.21895731759	81848	ENSG00000187678.8	protein_coding
0.0309655901514989	10.7793894470297	14.5187618168387	108.709271409553	RAI2	22.3844330810014	1.03200332097543	12.8091812808874	131.093704490555	SRG	468.867596122204	816.976235237157	10742	ENSG00000131831.13	protein_coding
0.0229366087011299	11.9080512229727	19.9873379596197	101.27276154951	COQ10B	30.2201249361594	0.81672330084516	11.6310439206917	131.492886485669	DEG	871.416442598819	1390.58871336203	80219	ENSG00000115520.4	protein_coding
0.0327645174296763	14.1613497235165	25.4891821127111	110.72744706827	RNF19A	21.1554216248621	0.366624112017357	5.2236559845495	131.882868693132	SRG	777.950786774734	1210.16681906978	25897	ENSG00000034677.7	protein_coding
0.00522646141192915	3.22977026121839	6.68384844920057	0.0	NPPC	132.622653441556	0.655667520928837	9.82133918190577	132.622653441556	ILG	1278.84775614051	1896.81276279809	4880	ENSG00000163273.3	protein_coding
0.00899283918150517	20.0752826172662	23.6800696176301	57.8258657984967	NDRG1	77.0776799818109	0.918069032280069	16.8645094893165	134.903545780308	DEG	2633.21395386798	4865.57708325135	10397	ENSG00000104419.10	protein_coding
0.0051052597844604	1.96214386220003	1.05144180987329	0.0	CSRNP1	135.771186937396	1.42646512584647	14.8600714165573	135.771186937396	ILG	205.952655548246	590.290367053641	64651	ENSG00000144655.10	protein_coding
0.015291050780337	18.7992975216002	23.0066866922719	91.9406387736429	SPRY2	45.3302516954084	1.02084306035012	16.0118815296863	137.270890469051	DEG	1504.58506892519	2734.01643970938	10253	ENSG00000136158.6	protein_coding
0.00500852639749216	6.42655304842171	9.56925140982961	0.0	MCL1	138.3934366218	0.687623715234702	11.426466683492	138.3934366218	ILG	1910.59218827739	3193.71471542222	4170	ENSG00000143384.8	protein_coding
0.00499541887484798	3.19421734525789	2.81816338155313	0.0	FOSL1	138.756568353047	1.03857887347358	13.7111120328631	138.756568353047	ILG	564.149564262295	1203.57889447139	8061	ENSG00000175592.4	protein_coding
0.0180397662845592	9.42577442304392	10.864684041844	102.049288750701	HBEGF	38.4232905031166	1.10219715400957	14.5123228317163	140.472579253817	DEG	602.26301552163	1124.76282368776	1839	ENSG00000113070.6	protein_coding
0.00489332200291369	3.56241863631762	3.36274172651976	0.0	BCL10	141.651659168805	0.977273962663231	13.4080138642349	141.651659168805	ILG	687.210390920001	1415.22678432236	8915	ENSG00000142867.8	protein_coding
0.0192589929050848	5.38217654090825	5.82215647171047	106.011539092185	ENC1	35.9908321258552	1.3022159289881	14.5630169485859	142.00237121804	SRG	302.308459243125	581.771490743969	8507	ENSG00000171617.9	protein_coding
0.0213193884989818	5.32894999041252	10.0789529122818	110.530526394081	PBDC1	32.5125263603621	0.458496568920962	5.69448511817041	143.043052754443	SRG	472.759943971336	722.717863292851	51260	ENSG00000102390.6	protein_coding
0.00688584836873528	2.65898148125485	1.1304834288341301	43.343793501161	GEM	100.662568131348	1.82325297280047	18.4016537834161	144.006361632509	DEG	164.174894406186	550.3265112974	2669	ENSG00000164949.3	protein_coding
0.0148169280012622	14.157496626474	39.285419376153	101.538449181152	RPS24	46.7807618759367	0.59932375552471	10.8321280165525	148.319211057089	SRG	2651.38761373521	3606.88234417245	6229	ENSG00000138326.14	protein_coding
0.0226402099215041	13.3605428616419	17.1048019496616	117.921033096456	PYGO1	30.6157576702318	0.701820758705026	9.9329737611609	148.536790766688	SRG	755.505448446181	1345.6299617773	26108	ENSG00000171016.7	protein_coding
0.0158851003857064	20.4847108571389	49.5673488283142	106.499392705141	SLC30A7	43.635051949917	0.362240207443165	6.76487477599178	150.134444655058	SRG	3120.36736468568	4409.9223791174	148867	ENSG00000162695.7	protein_coding
0.00460494064437832	4.05920716524501	7.75973527197417	1.29449647134469e-4	DNAJA1	150.522500524764	0.727326453951495	11.483279556612	150.522629974412	SRG	1685.08909695659	2566.57867059539	3301	ENSG00000086061.11	protein_coding
0.0126686878815962	6.60635916065845	12.3304921702925	96.0508007940913	PLAT	54.7134152359124	0.846763893355229	12.209228914502	150.764216030004	DEG	973.304598355841	1494.77605794208	5327	ENSG00000104368.13	protein_coding
0.0149529355480173	18.4146004573519	44.6366314861079	104.825089421999	GNL2	46.3552576906449	0.4153953944374	7.66677196530504	151.180347112644	SRG	2985.14170296324	4216.64573762041	29889	ENSG00000134697.8	protein_coding
0.0145784935907648	8.42087667182715	11.1985879545906	104.308897575314	EFNB2	47.5458713374226	0.741932567291403	10.5443505577301	151.854768912737	DEG	768.158101169292	1345.78133908474	1948	ENSG00000125266.6	protein_coding
0.00450515444613118	5.06529589157449	2.58459307856543	0.0	MFSD2A	153.856474588832	1.4128944212663	19.4338381974816	153.856474588832	ILG	573.696886415283	1698.03034759647	84879	ENSG00000168389.13	protein_coding
0.015269821835877	7.29109098911215	12.6390757758563	108.750501864009	MAK16	45.393272299443	0.53552966916908	7.63140765439784	154.143774163452	DEG	827.715995098274	1305.1996925165	84549	ENSG00000198042.6	protein_coding
0.0135966841594712	7.8618261628653	6.98742070621429	105.309992375102	PDK4	50.9791337674862	1.371683034076	17.3754719998624	156.289126142588	DEG	513.90623068544	1092.12265982775	5166	ENSG00000004799.7	protein_coding
0.0132029817871118	20.237863727542	44.4602318978872	104.137922285317	DDX21	52.4992908220603	0.504075690406157	9.48859172508604	156.637213107378	DEG	3367.43870549663	4900.26394557213	9188	ENSG00000165732.8	protein_coding
0.0148092726388817	4.44525280410723	5.84853630731505	112.428725864019	ZNF26	46.8049442712056	0.766778133172467	9.39757754770078	159.233670135224	DEG	394.923940555984	695.090796316086	7574	ENSG00000198393.3	protein_coding
0.0107664105630496	36.6329200401052	7.66687671377713	95.5875807021543	ZCCHC12	64.380526499596	2.68216769523253	40.1183904521936	159.96810720175	DEG	712.110751199652	4114.63007977046	170261	ENSG00000174460.3	protein_coding
0.0138110080462948	5.35119722728664	7.86440336766406	111.657690910915	TRIM9	50.1880223540891	0.666790058516733	8.52875706986354	161.845713265004	SRG	569.430076450787	956.888921550966	114088	ENSG00000100505.9	protein_coding
0.0126061369202879	10.2146019710288	28.368965435529	107.516613279392	RIOK1	54.9849002071694	0.339283668228564	5.92861713144557	162.501513486562	SRG	2250.40911541052	3060.69715492798	83732	ENSG00000124784.4	protein_coding
0.00893344720240202	5.11727587999887	9.92042291349629	85.8728082119347	HK2	77.5901132961946	0.4519962602779	6.6826815005036	163.462921508129	SRG	1110.48094746996	1683.30303552383	3099	ENSG00000159399.5	protein_coding
0.00860974326522544	5.19522139133403	7.96838243369505	86.8174484647331	TOR1B	80.5072996031776	0.780050176568331	11.1661144027563	167.324748067911	SRG	925.50755443303	1528.91943691243	27348	ENSG00000136816.11	protein_coding
0.0134160469558771	5.77705982941893	10.1354152215291	116.083749550589	RNF24	51.6655303040888	0.658421235503955	9.15246537718363	167.749279854678	SRG	755.469569752004	1186.07776965013	11237	ENSG00000101236.12	protein_coding
0.00996476448514668	22.2740726077543	10.8922381532695	100.459243687136	NRARP	69.5598156477395	1.97834887191358	30.3128612823016	170.019059334876	DEG	1093.07532250314	3328.35871941188	441478	ENSG00000198435.2	protein_coding
0.0088992962878132	20.0170103274204	12.4474237662547	92.8044138051912	EN2	77.8878641796823	1.35820878858509	22.059085932113	170.692277984873	SRG	1398.6975333432	3647.97766517025	2020	ENSG00000164778.4	protein_coding
0.00946172349793896	9.46732735233175	15.7112454105034	99.3223408848935	GTF2B	73.2580254232681	0.548767338255423	8.74593108258388	172.580366308162	DEG	1660.50565881848	2661.09792452927	2959	ENSG00000137947.7	protein_coding
0.0100747480931687	6.85959509434658	13.3748570415134	103.996435701985	UAP1	68.800447827568	0.759967091395103	11.3747600275819	172.796883529553	SRG	1327.56242814471	2008.43256315065	6675	ENSG00000117143.9	protein_coding
0.0693074150465881	38.4019389961389	48.9935873126554	163.683329767769	PRKCD	10.0010537125647	0.911767655288722	12.4909974488079	173.684383480334	SRG	706.902533873499	1260.98378146188	5580	ENSG00000163932.9	protein_coding
0.00882736484423553	3.61251685158372	3.54135619152527	97.8313816814975	PXDC1	78.5225480979849	1.053415428773	12.9620713966905	176.353929779482	SRG	401.179316139613	810.42000295033	221749	ENSG00000168994.9	protein_coding
0.00991111192286476	10.0096998476129	6.49253268665698	108.110506598978	NIPAL1	69.9363689921478	1.34224347610854	19.0352377297359	178.046875591126	DEG	655.076114283285	1665.02332560683	152519	ENSG00000163293.7	protein_coding
0.0272739203046098	7.18433501416998	10.7262758300031	153.037995284167	PGBD5	25.4142848852862	0.785548868728037	9.50149035328513	178.452280169453	SRG	393.279576614081	656.693670881845	79605	ENSG00000177614.5	protein_coding
0.0103679092084064	2.75541121611546	5.07821768494155	113.14819642081	CDK7	66.8550588770524	0.625217864683588	7.78314130531931	180.003255297863	SRG	489.801519560382	755.5649594911	1022	ENSG00000134058.6	protein_coding
0.00573627856056829	1.74995671568034	3.23990860311573	60.0000234154002	C2orf42	120.835690463971	0.449730647708797	5.65700709063344	180.835713879372	DEG	564.810193386905	869.878487613358	54980	ENSG00000115998.3	protein_coding
0.00790313029676287	12.3273705157116	18.8631939992497	95.4586678706825	SLC7A1	87.7053970429741	0.579316450644505	10.5034863973112	183.164064913657	SRG	2386.8003298612	3946.60891871376	6541	ENSG00000139514.8	protein_coding
0.00790947271831346	4.91454576127422	9.2010589625807	95.8058064456046	ID4	87.6350681322971	0.58487921159039	8.60419767006775	183.440874577902	DEG	1163.29612481964	1784.64547847442	3400	ENSG00000172201.6	protein_coding
0.0096088177950482	1.45923141806166	2.15317901100074	112.384327384907	TNFAIP3	72.1365724009411	0.812760620770762	8.31179115116208	184.520899785848	DEG	224.083654922707	375.947437667516	7128	ENSG00000118503.10	protein_coding
0.00749744835151582	5.06054207307948	10.8856808646414	92.5792584493657	ABHD5	92.4510777616502	0.602506849401429	9.14473780805627	185.030336211016	DEG	1451.91808656349	2126.88666731488	51099	ENSG00000011198.3	protein_coding
0.00968451348527103	21.5143953165731	31.0143453513876	114.367723020709	ZSWIM6	71.5727415335978	0.55566487224386	10.5483803074219	185.940464554307	DEG	3202.46808459265	5423.99375537558	57688	ENSG00000130449.5	protein_coding
0.0037170074898394	3.68852894287652	4.52994803780498	0.0	MIDN	186.479898804264	0.901533986056222	13.4166535955924	186.479898804264	ILG	1218.70834271596	2211.04665598524	90007	ENSG00000167470.8	protein_coding
0.00771899793933941	6.97002681794792	20.955366978661	98.1247475021447	PRNP	89.797559995108	0.369228298016743	6.69725299087136	187.922307497253	SRG	2714.7781542813	3617.74857514714	5621	ENSG00000171867.12	protein_coding
0.00368122985315453	1.78502218655549	0.817288199034313	0.0	LY6K	188.292284972636	1.5138565751428401	16.4238008670585	188.292284972636	ILG	222.014987283112	706.913311419504	54742	ENSG00000160886.9	protein_coding
0.00864026183341667	4.91665391804893	8.55419941294265	109.025110761253	FAM3C	80.2229369808172	0.644283737263095	9.25272668570901	189.24804774207	SRG	990.039373559124	1559.07929536259	10447	ENSG00000196937.6	protein_coding
0.00984725887728197	7.68825749721548	22.8181924844284	119.99988071781	LY6G5B	70.3898606909852	0.508539831723049	8.77136189761424	190.389741408796	SRG	2317.21261406775	3097.96364265629	58496	ENSG00000240053.8	protein_coding
0.0083098301913788	9.85822914524501	25.3691317889282	110.588543695834	SBDS	83.4129175442195	0.432078012320527	7.97751358146175	194.001461240054	DEG	3052.90616109676	4239.2395660167	51119	ENSG00000126524.5	protein_coding
0.00660403635474649	14.6060634895142	9.01311351956876	89.0619481458631	SDC4	104.958110968266	1.62819989460037	25.6609906430909	194.020059114129	DEG	1364.7885982776	3576.47592174553	6385	ENSG00000124145.5	protein_coding
0.00353869154993016	4.33787006896867	4.20341486830878	0.0	F2RL1	195.876687973447	0.949602304736121	14.148285014468	195.876687973447	ILG	1187.84437948307	2413.6844980021	2150	ENSG00000164251.4	protein_coding
0.00732422485701489	2.17493532163056	2.53631433094002	107.385199446684	KIAA0020	94.6376161425565	0.809123863245183	9.51913897199688	202.02281558924	DEG	346.291161242931	643.242082888582	9933	ENSG00000080608.9	protein_coding
0.00624856853468665	11.620307385987	18.0370066303189	92.6420026440184	CD55	110.928955441905	0.644060165656596	11.9188205615297	203.570958085923	SRG	2886.58218761514	4746.25729903963	1604	ENSG00000196352.9	protein_coding
0.00340128177673952	1.08704467207752	1.30178548002446	0.0	FOSL2	203.789990379568	0.691538443790003	8.31663156160048	203.789990379568	ILG	382.733794338072	702.332329076221	2355	ENSG00000075426.7	protein_coding
0.00690994978191803	2.66678959322517	2.61619479991481	104.526072739398	TMEM2	100.311464256046	0.807160849985852	9.94058132680497	204.837536995445	SRG	378.612708121393	764.547436649179	23670	ENSG00000135048.9	protein_coding
0.0150705051101806	5.86815732451654	13.6798924000355	161.703130793237	NPAS2	45.9936263245552	0.632916769794615	9.03169378647983	207.696757117792	SRG	907.726204265994	1297.10647265212	4862	ENSG00000170485.12	protein_coding
0.0061457661835427	2.72216431989319	4.0812683811104	96.292306872296	GCH1	112.784502348312	0.687293650938305	9.15071013116533	209.076809220608	SRG	664.078043196523	1107.01131442683	2643	ENSG00000131979.14	protein_coding
0.0127719109402993	9.10960727472081	14.0482601177623	155.329665283471	CA8	54.271219381342	0.658478899562114	9.73240855067105	209.600884664813	SRG	1099.93408061089	1813.18735314798	767	ENSG00000178538.5	protein_coding
0.0106611702096571	1.68187317526016	2.92314338962443	145.468948177371	CPEB2	65.0160504830958	0.568126308381791	6.15460880916788	210.484998660467	SRG	274.185978850293	431.942880033306	132864	ENSG00000137449.11	protein_coding
0.00533464646607013	5.15747292903822	8.69055608550539	90.2652819599582	TNFRSF10D	129.933105214855	0.661156735473977	10.4218315348104	220.198387174813	SRG	1629.07816680633	2595.86630578446	8793	ENSG00000173530.5	protein_coding
0.0133441781882162	13.5017810731878	36.1001279600068	169.033670116884	BZW1	51.9437893276966	0.523060621687394	9.45243541142571	220.97745944458	SRG	2705.30919557757	3717.11980562404	9689	ENSG00000082153.13	protein_coding
0.00308372259321171	6.73331969561514	5.17692582831807	0.0	ZYX	224.776113806667	1.01805295410914	16.7884986775155	224.776113806667	ILG	1678.79102994355	3862.29473109923	7791	ENSG00000159840.11	protein_coding
0.009176188921563	2.00299897536107	3.97030796851904	149.580723733915	SPOPL	75.537588260757	0.549022426333714	6.69596688690371	225.118311994672	SRG	432.675046520595	650.957275938763	339745	ENSG00000144228.4	protein_coding
0.00306283029544428	4.27770517438218	7.72606444617132	0.0	NXF1	226.309365422873	0.469156426009308	8.46957183908557	226.309365422873	ILG	2522.52449561546	3919.17555419514	10482	ENSG00000162231.9	protein_coding
0.00618752262577666	4.03077461127433	6.63811204188673	115.184279541346	GPR137B	112.023377122268	0.699989830103181	10.0491306535477	227.207656663614	SRG	1072.82226560804	1724.25820452202	7107	ENSG00000077585.9	protein_coding
0.00594750084363447	5.28670097757262	9.47817616183429	111.557087138886	PSMD12	116.544276122602	0.677780075696317	10.6288732816705	228.101363261489	DEG	1593.64015424708	2482.53468601178	5718	ENSG00000197170.5	protein_coding
0.00378522419065495	24.8655127121387	3.96398542825128	46.2403385944576	TNFRSF12A	183.119188097552	2.85735015496347	47.0899713978785	229.359526692009	DEG	1047.2260633961	7616.32513380976	51330	ENSG00000006327.9	protein_coding
0.00853483762730801	5.56430716593657	9.07551787018929	149.542788018047	LRRC8B	81.2138684797185	0.602920961109273	8.80177587293666	230.756656497765	SRG	1063.34979837828	1715.30211533074	23507	ENSG00000197147.8	protein_coding
0.0062956852543883	6.16435531211211	10.0611979246381	128.020889270564	CCNE2	110.098766464985	0.435996053190268	6.91924036971648	238.119655735549	SRG	1598.11005761845	2577.24974822089	9134	ENSG00000175305.12	protein_coding
0.00286944647675536	8.43292457675761	12.9694498647813	0.0	CMC2	241.561285835073	0.724140480192181	13.9209842298834	241.561285835073	ILG	4519.84379908928	7458.71185084439	56942	ENSG00000103121.4	protein_coding
0.00377026201975496	2.67068111095744	3.9548020835863	59.9998264577711	SRXN1	183.845891062233	0.662309074634546	9.52178297832643	243.845717520004	SRG	1048.94621722957	1757.30046342359	140809	ENSG00000271303.1	protein_coding
0.0587027147208657	50.8285868286152	50.5295310587479	232.519241012071	CHAC1	11.8077534208749	0.831835725447025	12.0403978931539	244.326994432946	SRG	860.769920079817	1726.63425140261	79094	ENSG00000128965.7	protein_coding
0.00870511953239827	13.370101778592	26.463245425937	168.01603387626	PEA15	79.6252340912983	0.632996608057351	11.646960106139	247.641267967559	SRG	3039.96347522253	4575.85298585266	8682	ENSG00000162734.8	protein_coding
0.00661677797394686	11.3127769243821	7.26613034937818	145.941528681209	SGMS2	104.75599805361	1.22174260269442	18.4939356069538	250.697526734819	SRG	1098.13724715989	2807.84807151057	166929	ENSG00000164023.10	protein_coding
0.00456022350857104	3.65087729022462	2.52141351688092	98.8233913265564	KDM6B	151.99851043642	1.08421849127629	14.4743607368428	250.821901762977	DEG	552.914459596523	1353.50620326056	23135	ENSG00000132510.6	protein_coding
0.0039524863360432	6.89026731136278	3.30446101510373	81.6604538431358	CDKN1A	175.36991190559	1.62163108833968	23.3672974260646	257.030365748726	DEG	836.046157824747	2579.32032136318	1026	ENSG00000124762.9	protein_coding
0.00424015410444892	2.77510617925171	4.67817745669028	93.8167110472046	AGPAT5	163.472167163139	0.570191064226835	8.26012283193475	257.288878210344	SRG	1103.30363978558	1757.78602672052	55326	ENSG00000155189.7	protein_coding
0.00348641802245401	1.59451908664275	2.44176976491169	60.0000805645	GPR75	198.813560535708	0.512025766288451	6.92487084304509	258.813641100208	SRG	700.366321303313	1157.71798607024	10936	ENSG00000119737.5	protein_coding
0.00488126669049289	1.83083418275916	1.21703985405197	117.179033449728	INPP1	142.001497666573	1.13817305418403	12.6262245521209	259.180531116301	SRG	249.328695033682	624.402277127656	3628	ENSG00000151689.8	protein_coding
0.00444002278111205	6.97048164606276	3.59215244995161	104.10023645093	HOMER1	156.113428856403	1.39926230830984	20.5975574757606	260.213665307333	DEG	809.039193499795	2378.95943708848	9456	ENSG00000152413.10	protein_coding
0.00625605548862956	5.32365745241497	4.80143818246941	149.653468994159	ELF4	110.796200868062	1.00873819248462	14.3587557117349	260.449669862222	SRG	767.486508263245	1618.44722338011	2000	ENSG00000102034.12	protein_coding
0.0181376507333506	19.9766469406067	51.111434483093	222.631963474796	HIPK2	38.2159294359672	0.394219068695225	7.20215823668703	260.847892910764	SRG	2817.97434709181	3919.36543871067	28996	ENSG00000064393.11	protein_coding
0.0238855825572466	11.3374978307184	25.2583799862877	235.25581848902	OTUD4	29.0194798012014	0.519342707656422	7.51891140588361	264.275298290221	SRG	1057.47389354021	1532.13252091703	54726	ENSG00000164164.11	protein_coding
0.00260257187506266	4.53994274102016	7.14915993174041	0.0	SYAP1	266.331618811971	0.549890667941842	10.0291177875812	266.331618811971	ILG	2746.95965181299	4491.36593873286	94056	ENSG00000169895.5	protein_coding
0.00522978555178937	7.1973352190786	4.56439100832139	136.550601468255	IFRD1	132.538356247281	0.777935269117053	11.6419398316226	269.088957715536	SRG	872.768292910152	2248.98824453246	3475	ENSG00000006652.9	protein_coding
0.00352875468478527	2.45887522518019	0.592972356614777	76.2051328582036	SERPINB9	196.428270729203	2.31680678292146	24.0454569549804	272.633403587407	DEG	168.04011884744	864.851159802476	5272	ENSG00000170542.5	protein_coding
0.00253504535234807	5.07272154578295	10.698864700664	0.0	PNP	273.425948738125	0.46098687587855	8.80921931861828	273.425948738125	ILG	4220.38394333034	6221.42173189864	4860	ENSG00000198805.7	protein_coding
0.00567960299870027	6.35881786561574	2.83821529855618	152.036393427124	EPHA2	122.04148436406	1.58577116596674	21.1501381682107	274.077877791183	SRG	499.720719776662	1619.30916056573	1969	ENSG00000142627.9	protein_coding
0.0151241435322424	8.52888034463728	9.47933052768083	228.354047058476	SERPINE2	45.8305079611457	1.18367228917444	15.5630192120922	274.184555019622	SRG	626.76808822082	1190.69293635883	5270	ENSG00000135919.8	protein_coding
0.00446345437780308	3.66484664615355	4.57632152081919	119.999989545361	PNPLA8	155.29388717559	0.543741296369031	7.94956009193218	275.293876720951	SRG	1025.28694895537	1846.36549842569	50640	ENSG00000135241.12	protein_coding
0.00383167133351078	2.27242183944959	2.43384117906431	96.3158707641732	GADD45A	180.89943531896	0.841382502379439	11.3455348358678	277.215306083133	DEG	635.190486662719	1228.25331529721	1647	ENSG00000116717.7	protein_coding
0.00363758769958352	1.97000870702344	1.96814734796342	91.2118961847458	TNC	190.55133176289	0.833482797881727	10.6226904074003	281.763227947636	SRG	541.058391028967	1082.62848355182	3371	ENSG00000041982.10	protein_coding
0.0149802563033006	7.01020711307886	10.7382485538655	235.517721984863	ARID3B	46.2707157024558	0.818029502870324	11.0387938533127	281.788437687318	SRG	716.826757596896	1184.7898532306	10620	ENSG00000179361.13	protein_coding
0.00241872786259644	2.50183409387182	1.14777481757069	0.0	CTGF	286.575100605105	1.45863357370203	18.542645560711	286.575100605105	ILG	474.536567474188	1508.89604733157	1490	ENSG00000118523.5	protein_coding
0.00577956612542392	4.20530630761301	4.51263461927974	167.929562551895	CD44	119.930660108003	1.09778622948768	15.2796676562394	287.860222659898	SRG	780.791243036214	1508.40750632528	960	ENSG00000026508.12	protein_coding
0.00494652664366405	2.45278050033102	0.555850730435915	149.771075273408	EMP1	140.128059645204	2.5006268683812	24.3738636746571	289.899134918612	SRG	112.371926905094	608.231077582622	2012	ENSG00000134531.5	protein_coding
0.00234475737878057	0.815983287098206	0.743520209343824	7.44730027752908e-6	SPSB1	295.615736976774	0.922986475605413	10.318448115425	295.615744424074	SRG	317.098995432314	665.102287577863	80176	ENSG00000171621.9	protein_coding
0.00299295424630755	13.4653758500802	13.8766998021126	70.1597046962871	ARL5B	231.592975874954	0.681826610330679	13.2210269479604	301.752680571241	DEG	4636.45570901476	9135.4806662765	221079	ENSG00000165997.4	protein_coding
0.00228840668679176	2.15849945596981	0.895089752128317	0.0	EGR4	302.895103637241	1.5669804921898	19.5211801140331	302.895103637241	ILG	391.141031572142	1334.37348602539	1961	ENSG00000135625.6	protein_coding
0.00226806488223839	1.75193277825988	0.228879910820567	0.0	PTGS2	305.611707137701	2.77874136470259	27.9385145503369	305.611707137701	ILG	100.914181341533	873.349217031899	5743	ENSG00000073756.7	protein_coding
0.00329926006588692	13.6041826550423	7.14615163459863	99.5032689672052	HMGCS1	210.091707448837	1.18326241862572	21.71185100038	309.594976416042	SRG	2165.98615807438	6289.39031032789	3157	ENSG00000112972.10	protein_coding
0.00344733477605288	1.84054568281857	1.51929255642384	110.659375734841	TAF13	201.067556703496	1.041102653901	12.9553496996724	311.726932438337	SRG	440.715119105257	974.619077491902	6884	ENSG00000197780.5	protein_coding
0.00273864692510297	0.719652221442657	0.608482300319207	60.0000018867769	CRABP2	253.098409366474	1.09658340505059	11.102030933006	313.098411253251	SRG	222.183551571304	484.96011281627	1382	ENSG00000143320.4	protein_coding
0.00338232374212537	1.72552073663043	1.87228703296633	108.185500195891	SLC35G2	204.932239905689	0.511958615430819	6.69984557408022	313.11774010158	SRG	553.550510156023	1063.70887114904	80723	ENSG00000168917.8	protein_coding
0.00342904639406334	25.6475555010744	0.439537629234091	111.050745299143	TFPI2	202.139924895732	5.51122357650671	74.3886561211886	313.190670194876	DEG	128.180718113075	7607.68159202298	7980	ENSG00000105825.7	protein_coding
0.0033211372439283	3.57923626734939	4.35092866756799	120.368888379767	TXNL4B	208.707779790539	0.725057986318363	10.962090151322	329.076668170306	DEG	1310.07192657345	2387.78597584767	54957	ENSG00000140830.4	protein_coding
0.002678953245828	3.64388444315292	1.13811938225205	79.1085362736629	GPR50	258.738065563257	1.84592365169496	23.375692636607	337.84660183692	DEG	424.83734422184	1785.02698128536	9248	ENSG00000102195.7	protein_coding
0.00201950434436279	0.962157764880382	0.876327906779996	1.14081899979163e-5	CHRM4	343.22638745234	0.911487186146811	11.1412640043784	343.22639886053	SRG	433.932172132318	910.364801537714	1132	ENSG00000180720.6	protein_coding
0.0446507180504536	25.5145223380581	61.3948284630423	335.084933369995	NPTX1	15.5237633530712	0.757083104234809	11.3294752647508	350.608696723066	SRG	1375.00204125874	1946.42672269898	4884	ENSG00000171246.5	protein_coding
0.0692898465466923	52.5929655927421	201.08027233861	345.573068006343	DRAP1	10.0035894882933	0.513007633573915	9.26553806839108	355.576657494636	SRG	2902.01641885739	3661.04487993648	10589	ENSG00000175550.3	protein_coding
0.0690147449071483	23.6245801779428	16.3350945548182	351.016186202599	C6orf141	10.0434650811576	1.47375261974316	15.9138316130472	361.059651283756	DEG	236.689921505836	579.001991335654	135398	ENSG00000197261.7	protein_coding
0.0031883787476679	7.39811526323122	14.7950388426518	154.725646091562	CLDND1	217.39800551203	0.355348827023462	6.83375423668191	372.123651603592	SRG	4640.30154932925	6960.63920326778	56650	ENSG00000080822.12	protein_coding
0.00256054503247377	4.3169059315482	5.1409890019618	148.076554622108	UBXN8	270.702983844923	0.659692880959202	10.9814597669228	418.779538467032	SRG	2007.77136772129	3693.70380663551	NA	ENSG00000104691.10	processed_transcript
0.00151661335545994	5.13947581531625	1.63692670701318	0.0	CLU	457.0361839849	1.59934440245617	24.303454286772	457.0361839849	ILG	1079.33027301922	4468.11476236432	1191	ENSG00000120885.15	protein_coding
0.00202001428245775	2.72614528336855	2.14277853781493	135.88725452795	LONRF3	343.139742416371	0.796065555930811	11.4888527887289	479.026996944321	SRG	1060.77395413651	2410.34128494352	79836	ENSG00000175556.12	protein_coding
0.00205757849873004	4.85605248558544	4.21980469897978	159.039403616568	KCTD13	336.875205970399	0.690542378651218	11.9000878482195	495.914609586967	SRG	2050.85963990404	4410.94091436461	253980	ENSG00000174943.5	protein_coding
0.00131614488303895	3.44411766742245	3.28219472691786	1.23035136585838e-5	SLC7A5	526.649603316834	0.676179695649981	12.1252277601106	526.649615620348	SRG	2493.79439088753	5110.61698527399	8140	ENSG00000103257.4	protein_coding
0.00161618289428392	2.04479392599931	1.93514624522391	98.5444407618419	CACNA2D1	428.879171417698	0.450432009053486	6.7217397559266	527.42361217954	SRG	1197.35597503729	2462.55555933638	781	ENSG00000153956.11	protein_coding
0.00123458269952353	1.45172557938057	0.516080172814707	0.0	QSOX1	561.442486459152	1.48952385184633	18.4847635751534	561.442486459152	ILG	418.019929336349	1593.90355377142	5768	ENSG00000116260.12	protein_coding
0.00134062284173995	1.8304870866023	1.19402096406785	115.730658411713	BHLHE40	517.033694323999	0.683459555539599	9.85748650732302	632.764352735712	DEG	890.64644200614	2256.0469331887102	8553	ENSG00000134107.4	protein_coding
9.56272449912377e-4	1.75313560009852	0.507287402727872	0.0	BAIAP2	724.842779506466	1.22999781395799	16.1729058270815	724.842779506466	ILG	530.484176109387	2363.78555403694	10458	ENSG00000175866.11	protein_coding
0.00121682633944118	5.84157274676431	1.81918351329889	160.443287831082	KRT8	569.635253686463	1.57044745276903	24.7215536091111	730.078541517545	DEG	1495.02312230876	6295.6857620138	3856	ENSG00000170421.7	protein_coding
6.7914969804682e-4	0.574685377463632	0.156549220218162	103.573309404001	GBE1	1020.61030514095	1.00204413146406	10.3745475534322	1124.18361454495	SRG	230.507678452018	1076.69133886795	2632	ENSG00000114480.8	protein_coding
6.38645600145318e-4	1.18698677006169	0.253333058843255	92.862793043885	STX11	1085.3393187117	1.28830089824534	15.9878512091187	1178.20211175559	SRG	396.672362239107	2255.27245247946	8676	ENSG00000135604.9	protein_coding
6.30195141337571e-4	1.36908362175166	0.132646696568841	95.5431564825556	CYB5R2	1099.89293013075	1.80755750711196	20.1541810059957	1195.43608661331	SRG	210.485114638145	2382.96080025804	51700	ENSG00000166394.10	protein_coding
4.79430043826414e-4	0.590890583612668	0.112800535182976	3.27384602427582	TMEM88	1445.77335001332	1.26888971679061	13.5180810705498	1449.04719603759	SRG	235.280489063004	1467.76600227087	92162	ENSG00000167874.6	protein_coding
4.04971358116209e-4	0.863472251818028	0.066168910430559	60.0000048937913	SERPINB8	1711.59556513881	1.79611598883994	18.4488030055285	1771.59557003261	SRG	163.391580921561	2295.57262166136	5271	ENSG00000166401.9	protein_coding
3.88225210483612e-4	1.29140509643664	0.188560707201555	0.00161239754238262	TGFB1	1785.42547429234	1.36715188295422	17.1273150884117	1785.42708668988	SRG	485.699285130569	3812.13214307901	7040	ENSG00000105329.5	protein_coding
3.1048502731551e-4	5.21830511437274	0.175778571323803	0.0	NR4A1	2232.46572162586	2.67838839221257	38.6641735249771	2232.46572162586	ILG	566.141861472693	17373.0879467342	3164	ENSG00000123358.15	protein_coding
2.84296048417231e-4	1.22287328980043	0.178037684451973	0.00370458500193059	PHLDA2	2438.11753423561	1.22223610648594	16.5107283471307	2438.12123882061	SRG	626.240447038104	4927.64842160745	7262	ENSG00000181649.5	protein_coding
2.40676174739908e-4	2.95445490813903	0.594649747840181	0.0	AKIRIN2	2879.99915782695	0.763797846704628	13.8028872350864	2879.99915782695	ILG	2470.74621525294	14746.38966576	55122	ENSG00000135334.8	protein_coding
2.40774001728392e-4	2.64122316107584	0.200233974180012	30.0000552731278	PPP1R15A	2878.82900804988	1.47270265927616	21.643426649714	2908.829063323	DEG	831.626225184761	11801.3453066299	23645	ENSG00000087074.7	protein_coding
2.40676119740022e-4	0.720178729294274	0.0507656594251235	79.809173137865	UPP1	2879.99981597128	1.6068341479532	16.5865897025534	2959.80898910915	SRG	210.929358010094	3203.24421696747	7378	ENSG00000183696.9	protein_coding
2.40676106060106e-4	1.11161442833438	0.140702511669338	95.6963577580851	TCF7	2879.99997966911	0.976337762992678	12.703633978274	2975.6963374272	SRG	584.613545451824	5203.32890748602	6932	ENSG00000081059.15	protein_coding
2.40676545604707e-4	1.21698769166863	0.0936544948143227	100.069813712765	ERCC1	2879.99471996073	1.5577592959665	19.244347716746	2980.0645336735	SRG	389.130127237837	5445.65812671911	2067	ENSG00000012061.11	protein_coding
2.40679877335102e-4	1.94894489377459	0.125946948220314	114.018521809245	ABCB1	2879.95485220755	1.24031661871701	16.640435095758	2993.97337401679	SRG	523.296544833102	8620.96102494684	5243	ENSG00000085563.10	protein_coding
2.40694858578131e-4	1.01295012609124	0.131800134221349	120.001106493958	CHST15	2879.77559909094	0.820523195607221	10.4514845880089	2999.7767055849	SRG	547.581842835942	4756.022904166	51363	ENSG00000182022.13	protein_coding
2.40679111635366e-4	1.62262601668373	0.195094170318402	152.771216742233	TRIB3	2879.96401453433	0.82232377495893	11.8087047499438	3032.73523127656	SRG	810.598680511892	7552.46342173648	57761	ENSG00000101255.6	protein_coding
2.4067712008038e-4	1.46670954339867	0.0823145713891153	289.255535505632	VGF	2879.98784565999	1.50933524778529	17.6833308362219	3169.24338116562	SRG	342.012449549107	6436.10873468342	7425	ENSG00000128564.5	protein_coding
