# Supplementary material for: An immediate–late gene expression module decodes ERK signal duration
Source: Mol Syst Biol. 2017 May 3;13(5):928. doi: 10.15252/msb.20177554 (PMC5448165; doi:10.15252/msb.20177554)
Supplement: Supplementary file 3 — Table EV2 [file MSB-13-928-s003.zip]

Archive with 10 entries (7 files):
- Table_EV2/
- Table_EV2/README.txt
- __MACOSX/
- __MACOSX/Table_EV2/
- __MACOSX/Table_EV2/._README.txt
- Table_EV2/Table_EV2.md5
- __MACOSX/Table_EV2/._Table_EV2.md5
- Table_EV2/Table_EV2.tsv
- __MACOSX/Table_EV2/._Table_EV2.tsv
- __MACOSX/._Table_EV2
