# Supplementary material for: An immediate–late gene expression module decodes ERK signal duration
Source: Mol Syst Biol. 2017 May 3;13(5):928. doi: 10.15252/msb.20177554 (PMC5448165; doi:10.15252/msb.20177554)
Supplement: Supplementary file 3 — Table EV2 [file MSB-13-928-s003.zip › Table_EV2/README.txt]

## Description

Table_EV2 contains fitted mRNA half-lives based on different experimental data
as well as reference values from published data sets.

## columns

- SYMBOL: HUGO gene identifier
- gene_id: ENSEMBL gene identifier
- cluster: model-based cluster assignment
- hl_hekraf_median: median of hl_hekraf_4SU; hl_hekraf_ActD_2h_4OHT; hl_hekraf_ActD_0h_4OHT [min]
- hl_hekraf_mean: mean of hl_hekraf_4SU; hl_hekraf_ActD_2h_4OHT; hl_hekraf_ActD_0h_4OHT [min]
- hl_hekraf_sd: sd of hl_hekraf_4SU; hl_hekraf_ActD_2h_4OHT; hl_hekraf_ActD_0h_4OHT [min]
- hl_hekraf_rel_error: hl_hekraf_sd / hl_hekraf_mean
- hl_hekraf_4SU: 4SU-derived half-life in untreated cells [min]
- hl_hekraf_ActD_2h_4OHT: ActD-derived half-life in 4OHT pre-treated cells [min]
- hl_hekraf_ActD_0h_4OHT: ActD-derived half-life in untreated cells [min]
- hl_hekraf_4OHT_model: model-inferred half-life (ON kinetics) [min]
- hl_friedel: 4SU-derived half-life from Friedel et al. (2009) [min]
- hl_yang: ActD-derived half-life from Yang et al. (2002) [min]
