# Supplementary material for: An immediate–late gene expression module decodes ERK signal duration
Source: Mol Syst Biol. 2017 May 3;13(5):928. doi: 10.15252/msb.20177554 (PMC5448165; doi:10.15252/msb.20177554)
Supplement: Supplementary file 3 — Table EV2 [file MSB-13-928-s003.zip › Table_EV2/Table_EV2.md5]

ec75e1b319c8122c535fd762b668eaee
