# Supplementary material for: An immediate–late gene expression module decodes ERK signal duration
Source: Mol Syst Biol. 2017 May 3;13(5):928. doi: 10.15252/msb.20177554 (PMC5448165; doi:10.15252/msb.20177554)
Supplement: Supplementary file 3 — Table EV2 [file MSB-13-928-s003.zip › Table_EV2/Table_EV2.tsv]

SYMBOL	gene_id	cluster	hl_hekraf_median	hl_hekraf_mean	hl_hekraf_sd	hl_hekraf_rel_error	hl_hekraf_4SU	hl_hekraf_ActD_2h_4OHT	hl_hekraf_ActD_0h_4OHT	hl_hekraf_4OHT_model	hl_friedel	hl_yang
BTG2	ENSG00000159388.5	IEG	71.0	68.0	16.0	0.2353	71.0	51.0	82.0	53.0	NA	59.0
CYR61	ENSG00000142871.11	IEG	65.0	86.0	38.0	0.4419	65.0	64.0	130.0	21.0	NA	NA
DNAJB1	ENSG00000132002.3	IEG	80.0	118.0	95.0	0.8051	227.0	48.0	80.0	12.0	58.0	NA
DUSP1	ENSG00000120129.5	IEG	35.0	37.0	17.0	0.4595	54.0	21.0	35.0	10.0	NA	NA
EGR1	ENSG00000120738.7	IEG	85.0	104.0	98.0	0.9423	85.0	17.0	210.0	29.0	NA	NA
EGR2	ENSG00000122877.9	IEG	113.0	154.0	140.0	0.9091	113.0	38.0	310.0	120.0	NA	NA
EGR3	ENSG00000179388.8	IEG	106.0	239.0	298.0	1.2469	106.0	30.0	580.0	68.0	NA	NA
ETV5	ENSG00000244405.3	IEG	347.0	409.0	141.0	0.3447	347.0	310.0	570.0	87.0	NA	NA
FOS	ENSG00000170345.5	IEG	68.0	138.0	159.0	1.1522	68.0	26.0	320.0	24.0	NA	NA
FOSB	ENSG00000125740.9	IEG	190.0	655.0	818.0	1.2489	176.0	190.0	1600.0	50.0	NA	NA
IER2	ENSG00000160888.6	IEG	110.0	126.0	30.0	0.2381	107.0	110.0	160.0	23.0	NA	42.0
IER3	ENSG00000137331.11	IEG	230.0	230.0	28.0	0.1217	NaN	210.0	250.0	98.0	NA	NA
INSIG1	ENSG00000186480.8	IEG	280.0	258.0	50.0	0.1938	293.0	280.0	200.0	64.0	190.0	NA
JUNB	ENSG00000171223.4	IEG	71.0	115.0	101.0	0.8783	71.0	43.0	230.0	81.0	NA	NA
NAGK	ENSG00000124357.8	IEG	240.0	243.0	65.0	0.2675	309.0	180.0	240.0	27.0	300.0	70.0
NPTX2	ENSG00000106236.3	IEG	428.0	428.0	32.0	0.0748	405.0	450.0	NA	110.0	NA	NA
RBM14	ENSG00000239306.4	IEG	240.0	302.0	200.0	0.6623	526.0	140.0	240.0	22.0	220.0	NA
RNF122	ENSG00000133874.1	IEG	57.0	77.0	37.0	0.4805	120.0	55.0	57.0	110.0	NA	NA
TIMP3	ENSG00000100234.11	IEG	414.0	414.0	NA	NA	414.0	NA	NA	41.0	NA	NA
TRIB1	ENSG00000173334.3	IEG	26.0	21.0	10.0	0.4762	26.0	9.0	27.0	98.0	55.0	NA
YRDC	ENSG00000196449.3	IEG	212.0	227.0	37.0	0.163	212.0	200.0	270.0	63.0	100.0	NA
ABHD5	ENSG00000011198.3	DEG	208.0	226.0	38.0	0.1681	208.0	270.0	200.0	92.0	250.0	NA
ARL5B	ENSG00000165997.4	DEG	363.0	363.0	81.0	0.2231	306.0	NA	420.0	230.0	240.0	NA
ARRDC4	ENSG00000140450.7	DEG	140.0	126.0	59.0	0.4683	177.0	62.0	140.0	57.0	110.0	NA
BHLHE40	ENSG00000134107.4	DEG	75.0	75.0	2.0	0.0267	74.0	75.0	77.0	520.0	NA	NA
C2orf42	ENSG00000115998.3	DEG	65.0	203.0	249.0	1.2266	491.0	53.0	65.0	120.0	57.0	NA
C6orf141	ENSG00000197261.7	DEG	588.0	588.0	554.0	0.9422	196.0	NA	980.0	10.0	NA	NA
CA2	ENSG00000104267.5	DEG	457.0	457.0	NA	NA	457.0	NA	NA	27.0	300.0	NA
CDKN1A	ENSG00000124762.9	DEG	280.0	299.0	133.0	0.4448	176.0	440.0	280.0	180.0	NA	NA
COQ10B	ENSG00000115520.4	DEG	185.0	172.0	37.0	0.2151	185.0	200.0	130.0	30.0	71.0	NA
DDX21	ENSG00000165732.8	DEG	622.0	857.0	471.0	0.5496	622.0	1400.0	550.0	52.0	240.0	NA
EFNB2	ENSG00000125266.6	DEG	63.0	78.0	44.0	0.5641	128.0	63.0	43.0	48.0	NA	NA
ERRFI1	ENSG00000116285.8	DEG	103.0	110.0	18.0	0.1636	103.0	130.0	97.0	10.0	NA	NA
FAM57A	ENSG00000167695.10	DEG	350.0	355.0	88.0	0.2479	446.0	350.0	270.0	23.0	92.0	NA
FAM83G	ENSG00000188522.10	DEG	180.0	180.0	11.0	0.0611	169.0	190.0	180.0	10.0	NA	NA
GADD45A	ENSG00000116717.7	DEG	147.0	179.0	62.0	0.3464	147.0	250.0	140.0	180.0	44.0	43.0
GADD45B	ENSG00000099860.4	DEG	138.0	183.0	103.0	0.5628	138.0	110.0	300.0	24.0	NA	140.0
GEM	ENSG00000164949.3	DEG	107.0	175.0	125.0	0.7143	107.0	99.0	320.0	100.0	NA	NA
GPR50	ENSG00000102195.7	DEG	1060.0	1060.0	NA	NA	1060.0	NA	NA	260.0	NA	NA
GTF2B	ENSG00000137947.7	DEG	100.0	152.0	102.0	0.6711	270.0	87.0	100.0	73.0	110.0	120.0
HBEGF	ENSG00000113070.6	DEG	140.0	161.0	71.0	0.441	102.0	240.0	140.0	38.0	NA	NA
HOMER1	ENSG00000152413.10	DEG	370.0	361.0	76.0	0.2105	432.0	370.0	280.0	160.0	390.0	140.0
ID4	ENSG00000172201.6	DEG	150.0	141.0	28.0	0.1986	163.0	150.0	110.0	88.0	63.0	NA
KDM6B	ENSG00000132510.6	DEG	323.0	351.0	177.0	0.5043	323.0	540.0	190.0	150.0	NA	NA
KIAA0020	ENSG00000080608.9	DEG	300.0	416.0	227.0	0.5457	678.0	300.0	270.0	95.0	310.0	120.0
KLF10	ENSG00000155090.10	DEG	61.0	58.0	17.0	0.2931	61.0	40.0	74.0	46.0	86.0	35.0
KRT8	ENSG00000170421.7	DEG	1241.0	1241.0	199.0	0.1604	1382.0	1100.0	NA	570.0	NA	1300.0
MAK16	ENSG00000198042.6	DEG	190.0	206.0	56.0	0.2718	268.0	190.0	160.0	45.0	NA	NA
MXD1	ENSG00000059728.6	DEG	150.0	178.0	113.0	0.6348	303.0	150.0	82.0	33.0	NA	NA
NDRG1	ENSG00000104419.10	DEG	890.0	1121.0	598.0	0.5335	672.0	890.0	1800.0	77.0	NA	240.0
NIPAL1	ENSG00000163293.7	DEG	377.0	377.0	NA	NA	377.0	NA	NA	70.0	NA	NA
NRARP	ENSG00000198435.2	DEG	115.0	125.0	22.0	0.176	115.0	150.0	110.0	70.0	120.0	NA
PDK4	ENSG00000004799.7	DEG	120.0	115.0	15.0	0.1304	127.0	120.0	99.0	51.0	NA	NA
PLAT	ENSG00000104368.13	DEG	734.0	1235.0	1196.0	0.9684	734.0	370.0	2600.0	55.0	NA	NA
PMAIP1	ENSG00000141682.11	DEG	228.0	228.0	60.0	0.2632	185.0	NA	270.0	53.0	130.0	NA
PMM2	ENSG00000140650.7	DEG	220.0	259.0	104.0	0.4015	376.0	180.0	220.0	10.0	100.0	140.0
PPP1R15A	ENSG00000087074.7	DEG	117.0	119.0	10.0	0.084	117.0	110.0	130.0	2900.0	NA	NA
PSMD12	ENSG00000197170.5	DEG	360.0	443.0	236.0	0.5327	260.0	710.0	360.0	120.0	250.0	140.0
RND3	ENSG00000115963.9	DEG	44.0	56.0	31.0	0.5536	92.0	44.0	33.0	78.0	NA	NA
SBDS	ENSG00000126524.5	DEG	1260.0	1260.0	622.0	0.49370000000000003	820.0	NA	1700.0	83.0	NA	NA
SDC4	ENSG00000124145.5	DEG	192.0	192.0	NA	NA	192.0	NA	NA	100.0	NA	NA
SERPINB9	ENSG00000170542.5	DEG	483.0	483.0	279.0	0.5776	286.0	680.0	NA	200.0	320.0	NA
SLC2A1	ENSG00000117394.15	DEG	290.0	268.0	89.0	0.3321	343.0	290.0	170.0	18.0	33.0	830.0
SPRY2	ENSG00000136158.6	DEG	33.0	46.0	28.0	0.6087	79.0	33.0	27.0	45.0	NA	NA
TFB2M	ENSG00000162851.6	DEG	150.0	202.0	126.0	0.6238	346.0	150.0	110.0	10.0	190.0	NA
TFPI2	ENSG00000105825.7	DEG	1046.0	1046.0	66.0	0.0631	1093.0	NA	1e3	200.0	NA	NA
TNFAIP3	ENSG00000118503.10	DEG	170.0	152.0	79.0	0.5197	66.0	220.0	170.0	72.0	97.0	38.0
TNFRSF12A	ENSG00000006327.9	DEG	390.0	386.0	164.0	0.4249	548.0	390.0	220.0	180.0	NA	NA
TXNL4B	ENSG00000140830.4	DEG	290.0	304.0	102.0	0.3355	412.0	290.0	210.0	210.0	160.0	NA
UBALD2	ENSG00000185262.7	DEG	240.0	242.0	83.0	0.343	326.0	160.0	240.0	21.0	NA	NA
UTP3	ENSG00000132467.2	DEG	190.0	215.0	70.0	0.3256	294.0	160.0	190.0	10.0	NA	NA
ZCCHC12	ENSG00000174460.3	DEG	1354.0	1354.0	NA	NA	1354.0	NA	NA	64.0	NA	NA
ZFP36	ENSG00000128016.4	DEG	170.0	318.0	315.0	0.9906	105.0	170.0	680.0	70.0	NA	NA
ZNF26	ENSG00000198393.3	DEG	220.0	248.0	95.0	0.3831	353.0	220.0	170.0	47.0	160.0	NA
ZSWIM6	ENSG00000130449.5	DEG	130.0	117.0	51.0	0.4359	160.0	130.0	60.0	72.0	180.0	NA
AKIRIN2	ENSG00000135334.8	ILG	63.0	79.0	35.0	0.443	120.0	63.0	55.0	2900.0	NA	NA
ARC	ENSG00000198576.2	ILG	57.0	57.0	40.0	0.7018	96.0	17.0	57.0	130.0	NA	NA
BAIAP2	ENSG00000175866.11	ILG	450.0	486.0	266.0	0.5473	768.0	450.0	240.0	720.0	NA	120.0
BCL10	ENSG00000142867.8	ILG	89.0	90.0	8.0	0.0889	83.0	89.0	98.0	140.0	58.0	NA
CLU	ENSG00000120885.15	ILG	2459.0	2459.0	NA	NA	2459.0	NA	NA	460.0	NA	1300.0
CMC2	ENSG00000103121.4	ILG	1283.0	1283.0	448.0	0.3492	966.0	NA	1600.0	240.0	NA	NA
CSRNP1	ENSG00000144655.10	ILG	120.0	174.0	138.0	0.7931	71.0	120.0	330.0	140.0	NA	NA
CTGF	ENSG00000118523.5	ILG	170.0	149.0	55.0	0.3691	86.0	170.0	190.0	290.0	NA	90.0
DUSP6	ENSG00000139318.7	ILG	65.0	68.0	50.0	0.7353	65.0	20.0	120.0	120.0	NA	18.0
F2RL1	ENSG00000164251.4	ILG	190.0	227.0	72.0	0.3172	310.0	190.0	180.0	200.0	NA	200.0
FOSL1	ENSG00000175592.4	ILG	300.0	246.0	102.0	0.4146	128.0	310.0	300.0	140.0	NA	NA
FOSL2	ENSG00000075426.7	ILG	230.0	178.0	89.0	0.5	75.0	230.0	230.0	200.0	NA	NA
GPR3	ENSG00000181773.6	ILG	254.0	254.0	150.0	0.5906	148.0	360.0	NA	130.0	NA	NA
LY6K	ENSG00000160886.9	ILG	1603.0	1438.0	857.0	0.596	1603.0	2200.0	510.0	190.0	NA	NA
MCL1	ENSG00000143384.8	ILG	85.0	124.0	78.0	0.629	214.0	74.0	85.0	140.0	64.0	45.0
MFSD2A	ENSG00000168389.13	ILG	230.0	258.0	124.0	0.4806	394.0	230.0	150.0	150.0	NA	NA
MIDN	ENSG00000167470.8	ILG	120.0	112.0	23.0	0.2054	87.0	130.0	120.0	190.0	120.0	NA
NPPC	ENSG00000163273.3	ILG	290.0	591.0	709.0	1.1997	82.0	1400.0	290.0	130.0	NA	NA
NR4A1	ENSG00000123358.15	ILG	269.0	233.0	100.0	0.4292	269.0	120.0	310.0	2200.0	NA	NA
NXF1	ENSG00000162231.9	ILG	714.0	714.0	22.0	0.0308	699.0	NA	730.0	230.0	110.0	NA
PNP	ENSG00000198805.7	ILG	580.0	530.0	220.0	0.4151	721.0	580.0	290.0	270.0	NA	NA
PTGS2	ENSG00000073756.7	ILG	280.0	315.0	259.0	0.8222	76.0	280.0	590.0	310.0	NA	NA
QSOX1	ENSG00000116260.12	ILG	1121.0	1121.0	624.0	0.5566	1562.0	680.0	NA	560.0	NA	NA
SPRY4	ENSG00000187678.8	ILG	86.0	178.0	166.0	0.9326	78.0	86.0	370.0	130.0	NA	NA
SYAP1	ENSG00000169895.5	ILG	950.0	1119.0	422.0	0.3771	808.0	950.0	1600.0	270.0	1100.0	NA
ZYX	ENSG00000159840.11	ILG	1522.0	1522.0	111.0	0.0729	1443.0	1600.0	NA	220.0	NA	500.0
7SK	ENSG00000260682.2	NA	378.0	378.0	NA	NA	378.0	NA	NA	NA	NA	NA
A1BG	ENSG00000121410.7	NA	477.0	477.0	81.0	0.1698	534.0	NA	420.0	NA	NA	NA
A1BG-AS1	ENSG00000268895.1	NA	431.0	431.0	NA	NA	431.0	NA	NA	NA	NA	NA
A1CF	ENSG00000148584.10	NA	1200.0	957.0	509.0	0.5319	372.0	1300.0	1200.0	NA	NA	NA
A2ML1-AS1	ENSG00000256661.1	NA	165.0	165.0	NA	NA	165.0	NA	NA	NA	NA	NA
A2MP1	ENSG00000256069.3	NA	1725.0	1725.0	NA	NA	1725.0	NA	NA	NA	NA	NA
A3GALT2	ENSG00000184389.8	NA	820.0	779.0	543.0	0.697	217.0	1300.0	820.0	NA	NA	NA
A4GALT	ENSG00000128274.11	NA	500.0	655.0	462.0	0.7053	1174.0	500.0	290.0	NA	NA	NA
AAAS	ENSG00000094914.8	NA	1071.0	1071.0	1105.0	1.0317	1852.0	290.0	NA	NA	620.0	NA
AACS	ENSG00000081760.12	NA	1046.0	1046.0	1066.0	1.0191	292.0	1800.0	NA	NA	470.0	NA
AADAT	ENSG00000109576.9	NA	640.0	640.0	353.0	0.5516	391.0	NA	890.0	NA	NA	NA
AAED1	ENSG00000158122.7	NA	270.0	268.0	14.0	0.0522	253.0	280.0	270.0	NA	NA	NA
AAGAB	ENSG00000103591.8	NA	2100.0	1912.0	415.0	0.2171	1436.0	2100.0	2200.0	NA	NA	NA
AAK1	ENSG00000115977.14	NA	349.0	450.0	182.0	0.4044	349.0	660.0	340.0	NA	460.0	NA
AAMDC	ENSG00000087884.10	NA	1673.0	1673.0	887.0	0.5302	1046.0	NA	2300.0	NA	NA	NA
AAMP	ENSG00000127837.5	NA	2199.0	2199.0	NA	NA	2199.0	NA	NA	NA	510.0	NA
AANAT	ENSG00000129673.5	NA	587.0	587.0	NA	NA	587.0	NA	NA	NA	NA	NA
AAR2	ENSG00000131043.7	NA	140.0	209.0	159.0	0.7608	391.0	97.0	140.0	NA	NA	NA
AARD	ENSG00000205002.3	NA	440.0	451.0	28.0	0.0621	483.0	440.0	430.0	NA	NA	NA
AARS	ENSG00000090861.11	NA	470.0	557.0	281.0	0.5045	871.0	470.0	330.0	NA	420.0	430.0
AARS2	ENSG00000124608.4	NA	460.0	625.0	404.0	0.6464	1085.0	330.0	460.0	NA	NA	NA
AARSD1	ENSG00000266967.2	NA	710.0	710.0	NA	NA	710.0	NA	NA	NA	300.0	NA
AASDH	ENSG00000157426.9	NA	160.0	272.0	195.0	0.7169	497.0	160.0	160.0	NA	120.0	NA
AASDHPPT	ENSG00000149313.6	NA	513.0	558.0	98.0	0.1756	513.0	670.0	490.0	NA	550.0	170.0
AASS	ENSG00000008311.10	NA	833.0	833.0	NA	NA	833.0	NA	NA	NA	NA	NA
AATF	ENSG00000108270.6	NA	290.0	684.0	718.0	1.0497	1513.0	250.0	290.0	NA	310.0	1300.0
AATK	ENSG00000181409.7	NA	580.0	580.0	156.0	0.269	470.0	NA	690.0	NA	NA	NA
AATK-AS1	ENSG00000225180.2	NA	430.0	584.0	291.0	0.4983	403.0	920.0	430.0	NA	NA	NA
AB015752.3	ENSG00000254180.1	NA	361.0	361.0	NA	NA	361.0	NA	NA	NA	NA	NA
ABAT	ENSG00000183044.7	NA	604.0	604.0	6.0	0.0099	609.0	NA	600.0	NA	540.0	NA
ABC7-42389800N19.1	ENSG00000226210.3	NA	1831.0	1831.0	NA	NA	1831.0	NA	NA	NA	NA	NA
ABCA1	ENSG00000165029.11	NA	510.0	442.0	144.0	0.3258	277.0	510.0	540.0	NA	NA	NA
ABCA10	ENSG00000154263.13	NA	611.0	574.0	277.0	0.4826	611.0	830.0	280.0	NA	NA	NA
ABCA11P	ENSG00000251595.3	NA	504.0	504.0	NA	NA	504.0	NA	NA	NA	NA	NA
ABCA12	ENSG00000144452.10	NA	680.0	632.0	196.0	0.3101	416.0	680.0	800.0	NA	NA	NA
ABCA17P	ENSG00000238098.4	NA	372.0	372.0	NA	NA	372.0	NA	NA	NA	NA	NA
ABCA2	ENSG00000107331.12	NA	2490.0	2490.0	NA	NA	2490.0	NA	NA	NA	NA	1300.0
ABCA3	ENSG00000167972.9	NA	2134.0	2134.0	48.0	0.0225	2168.0	2100.0	NA	NA	NA	NA
ABCA5	ENSG00000154265.11	NA	941.0	941.0	115.0	0.1222	1022.0	NA	860.0	NA	740.0	NA
ABCA7	ENSG00000064687.8	NA	1400.0	1330.0	538.0	0.4045	1829.0	1400.0	760.0	NA	NA	NA
ABCA8	ENSG00000141338.9	NA	1152.0	1152.0	209.0	0.1814	1005.0	1300.0	NA	NA	NA	NA
ABCB1	ENSG00000085563.10	NA	906.0	906.0	274.0	0.3024	713.0	1100.0	NA	NA	NA	430.0
ABCB10	ENSG00000135776.4	NA	1100.0	958.0	336.0	0.3507	575.0	1100.0	1200.0	NA	950.0	NA
ABCB4	ENSG00000005471.11	NA	558.0	558.0	96.0	0.172	626.0	NA	490.0	NA	NA	280.0
ABCB6	ENSG00000115657.8	NA	475.0	475.0	NA	NA	475.0	NA	NA	NA	NA	250.0
ABCB7	ENSG00000131269.11	NA	1122.0	1001.0	570.0	0.5694	1122.0	380.0	1500.0	NA	960.0	NA
ABCB8	ENSG00000197150.8	NA	1198.0	1198.0	NA	NA	1198.0	NA	NA	NA	NA	NA
ABCB9	ENSG00000150967.13	NA	838.0	838.0	45.0	0.0537	806.0	870.0	NA	NA	NA	NA
ABCC1	ENSG00000103222.14	NA	690.0	823.0	331.0	0.4022	690.0	580.0	1200.0	NA	300.0	180.0
ABCC10	ENSG00000124574.10	NA	1476.0	1476.0	882.0	0.5976	852.0	NA	2100.0	NA	220.0	310.0
ABCC11	ENSG00000121270.11	NA	600.0	833.0	405.0	0.4862	598.0	1300.0	600.0	NA	NA	NA
ABCC2	ENSG00000023839.6	NA	388.0	866.0	896.0	1.0346	388.0	1900.0	310.0	NA	NA	310.0
ABCC4	ENSG00000125257.9	NA	829.0	1510.0	1292.0	0.8556	829.0	700.0	3e3	NA	510.0	830.0
ABCC5	ENSG00000114770.12	NA	1100.0	1069.0	548.0	0.5126	506.0	1600.0	1100.0	NA	350.0	240.0
ABCC6	ENSG00000091262.10	NA	690.0	654.0	166.0	0.2538	473.0	690.0	800.0	NA	NA	340.0
ABCC6P1	ENSG00000256340.4	NA	148.0	148.0	NA	NA	148.0	NA	NA	NA	NA	NA
ABCC8	ENSG00000006071.7	NA	1248.0	1248.0	640.0	0.5128	795.0	NA	1700.0	NA	NA	NA
ABCD1	ENSG00000101986.8	NA	740.0	1194.0	1113.0	0.9322	2462.0	740.0	380.0	NA	NA	NA
ABCD2	ENSG00000173208.3	NA	280.0	310.0	148.0	0.4774	179.0	280.0	470.0	NA	NA	NA
ABCD3	ENSG00000117528.7	NA	600.0	699.0	174.0	0.2489	596.0	600.0	900.0	NA	1600.0	NA
ABCD4	ENSG00000119688.16	NA	868.0	868.0	612.0	0.7051	435.0	1300.0	NA	NA	210.0	NA
ABCE1	ENSG00000164163.6	NA	480.0	547.0	209.0	0.3821	781.0	380.0	480.0	NA	NA	260.0
ABCF1	ENSG00000204574.8	NA	550.0	578.0	313.0	0.5415	905.0	280.0	550.0	NA	170.0	NA
ABCF2	ENSG00000033050.3	NA	1091.0	1037.0	393.0	0.379	1091.0	1400.0	620.0	NA	620.0	830.0
ABCF3	ENSG00000161204.7	NA	200.0	335.0	234.0	0.6985	605.0	200.0	200.0	NA	120.0	240.0
ABCG1	ENSG00000160179.14	NA	820.0	850.0	306.0	0.36	1170.0	820.0	560.0	NA	NA	NA
ABCG2	ENSG00000118777.6	NA	570.0	668.0	261.0	0.3907	964.0	470.0	570.0	NA	NA	5200.0
ABCG4	ENSG00000172350.5	NA	483.0	798.0	609.0	0.7632	483.0	1500.0	410.0	NA	NA	NA
ABHD1	ENSG00000143994.9	NA	555.0	555.0	NA	NA	555.0	NA	NA	NA	NA	NA
ABHD10	ENSG00000144827.4	NA	290.0	297.0	81.0	0.2727	381.0	220.0	290.0	NA	360.0	NA
ABHD11	ENSG00000106077.14	NA	733.0	791.0	483.0	0.6106	733.0	340.0	1300.0	NA	170.0	NA
ABHD12	ENSG00000100997.14	NA	884.0	884.0	20.0	0.0226	898.0	870.0	NA	NA	360.0	NA
ABHD12B	ENSG00000131969.10	NA	637.0	637.0	NA	NA	637.0	NA	NA	NA	NA	NA
ABHD13	ENSG00000139826.5	NA	150.0	192.0	91.0	0.474	297.0	150.0	130.0	NA	NA	NA
ABHD14A	ENSG00000248487.4	NA	1323.0	1323.0	NA	NA	1323.0	NA	NA	NA	460.0	990.0
ABHD14A-ACY1	ENSG00000114786.11	NA	1545.0	1545.0	NA	NA	1545.0	NA	NA	NA	NA	NA
ABHD14B	ENSG00000114779.15	NA	1271.0	1271.0	NA	NA	1271.0	NA	NA	NA	910.0	NA
ABHD15	ENSG00000168792.4	NA	340.0	310.0	52.0	0.1677	340.0	340.0	250.0	NA	NA	NA
ABHD16A	ENSG00000204427.7	NA	1141.0	1141.0	666.0	0.5837	1612.0	670.0	NA	NA	NA	NA
ABHD16B	ENSG00000183260.5	NA	644.0	644.0	419.0	0.6506	347.0	NA	940.0	NA	NA	NA
ABHD17A	ENSG00000129968.11	NA	1196.0	1196.0	571.0	0.4774	793.0	1600.0	NA	NA	NA	NA
ABHD17B	ENSG00000107362.9	NA	88.0	101.0	30.0	0.297	135.0	79.0	88.0	NA	NA	NA
ABHD17C	ENSG00000136379.7	NA	310.0	275.0	78.0	0.2836	186.0	310.0	330.0	NA	NA	NA
ABHD2	ENSG00000140526.12	NA	782.0	782.0	95.0	0.1215	715.0	850.0	NA	NA	280.0	NA
ABHD3	ENSG00000158201.5	NA	1158.0	1158.0	NA	NA	1158.0	NA	NA	NA	420.0	NA
ABHD4	ENSG00000100439.6	NA	814.0	748.0	156.0	0.2086	814.0	860.0	570.0	NA	NA	NA
ABHD6	ENSG00000163686.9	NA	350.0	358.0	202.0	0.5642	564.0	160.0	350.0	NA	240.0	NA
ABHD8	ENSG00000127220.5	NA	747.0	1109.0	776.0	0.6997	747.0	580.0	2e3	NA	NA	NA
ABI1	ENSG00000136754.12	NA	500.0	569.0	300.0	0.5272	897.0	500.0	310.0	NA	360.0	180.0
ABI2	ENSG00000138443.11	NA	980.0	828.0	281.0	0.3394	503.0	1e3	980.0	NA	700.0	340.0
ABI3BP	ENSG00000154175.12	NA	1363.0	1363.0	NA	NA	1363.0	NA	NA	NA	NA	NA
ABL1	ENSG00000097007.13	NA	130.0	201.0	159.0	0.791	383.0	89.0	130.0	NA	140.0	110.0
ABL2	ENSG00000143322.15	NA	180.0	201.0	54.0	0.2687	262.0	180.0	160.0	NA	220.0	NA
ABLIM1	ENSG00000099204.14	NA	1050.0	1103.0	373.0	0.3382	1050.0	760.0	1500.0	NA	460.0	590.0
ABLIM2	ENSG00000163995.14	NA	388.0	388.0	18.0	0.0464	375.0	NA	400.0	NA	NA	NA
ABR	ENSG00000159842.10	NA	940.0	1253.0	835.0	0.6664	940.0	620.0	2200.0	NA	200.0	550.0
ABRACL	ENSG00000146386.7	NA	1543.0	1543.0	NA	NA	1543.0	NA	NA	NA	NA	NA
ABT1	ENSG00000146109.3	NA	160.0	287.0	256.0	0.892	582.0	120.0	160.0	NA	120.0	NA
ABTB1	ENSG00000114626.13	NA	690.0	766.0	204.0	0.2663	997.0	690.0	610.0	NA	NA	NA
ABTB2	ENSG00000166016.4	NA	120.0	171.0	89.0	0.5205	274.0	120.0	120.0	NA	NA	83.0
AC000068.5	ENSG00000185065.6	NA	185.0	185.0	NA	NA	185.0	NA	NA	NA	NA	NA
AC000068.9	ENSG00000273300.1	NA	155.0	155.0	NA	NA	155.0	NA	NA	NA	NA	NA
AC000089.3	ENSG00000235776.2	NA	8182.0	8182.0	NA	NA	8182.0	NA	NA	NA	NA	NA
AC000120.7	ENSG00000243107.1	NA	939.0	939.0	NA	NA	939.0	NA	NA	NA	NA	NA
AC000123.4	ENSG00000224138.1	NA	496.0	496.0	NA	NA	496.0	NA	NA	NA	NA	NA
AC002055.4	ENSG00000184319.11	NA	929.0	929.0	NA	NA	929.0	NA	NA	NA	NA	NA
AC002064.5	ENSG00000225498.1	NA	220.0	220.0	NA	NA	220.0	NA	NA	NA	NA	NA
AC002066.1	ENSG00000237813.3	NA	510.0	510.0	NA	NA	510.0	NA	NA	NA	NA	NA
AC002116.7	ENSG00000267698.1	NA	540.0	540.0	NA	NA	540.0	NA	NA	NA	NA	NA
AC002116.8	ENSG00000248101.2	NA	1037.0	1037.0	NA	NA	1037.0	NA	NA	NA	NA	NA
AC002117.1	ENSG00000224505.2	NA	236.0	236.0	NA	NA	236.0	NA	NA	NA	NA	NA
AC002310.12	ENSG00000235560.3	NA	369.0	369.0	NA	NA	369.0	NA	NA	NA	NA	NA
AC002310.13	ENSG00000260869.1	NA	162.0	162.0	NA	NA	162.0	NA	NA	NA	NA	NA
AC002310.7	ENSG00000239791.1	NA	81.0	81.0	NA	NA	81.0	NA	NA	NA	NA	NA
AC002398.11	ENSG00000267439.1	NA	904.0	904.0	NA	NA	904.0	NA	NA	NA	NA	NA
AC002398.12	ENSG00000267328.1	NA	639.0	639.0	NA	NA	639.0	NA	NA	NA	NA	NA
AC002398.13	ENSG00000267049.1	NA	623.0	623.0	NA	NA	623.0	NA	NA	NA	NA	NA
AC002398.9	ENSG00000188223.9	NA	1612.0	1612.0	NA	NA	1612.0	NA	NA	NA	NA	NA
AC002401.1	ENSG00000236472.1	NA	614.0	614.0	NA	NA	614.0	NA	NA	NA	NA	NA
AC002429.5	ENSG00000236197.2	NA	656.0	656.0	NA	NA	656.0	NA	NA	NA	NA	NA
AC002454.1	ENSG00000237819.1	NA	371.0	371.0	NA	NA	371.0	NA	NA	NA	NA	NA
AC002456.2	ENSG00000223969.1	NA	288.0	288.0	NA	NA	288.0	NA	NA	NA	NA	NA
AC002467.7	ENSG00000241764.3	NA	254.0	254.0	NA	NA	254.0	NA	NA	NA	NA	NA
AC002472.1	ENSG00000269103.1	NA	128.0	128.0	NA	NA	128.0	NA	NA	NA	NA	NA
AC002550.5	ENSG00000261312.1	NA	609.0	609.0	NA	NA	609.0	NA	NA	NA	NA	NA
AC002553.1	ENSG00000227782.1	NA	840.0	840.0	NA	NA	840.0	NA	NA	NA	NA	NA
AC002558.1	ENSG00000221016.1	NA	383.0	383.0	NA	NA	383.0	NA	NA	NA	NA	NA
AC002985.3	ENSG00000268193.1	NA	2319.0	2319.0	NA	NA	2319.0	NA	NA	NA	NA	NA
AC002994.1	ENSG00000196861.4	NA	2405.0	2405.0	NA	NA	2405.0	NA	NA	NA	NA	NA
AC003001.1	ENSG00000264517.1	NA	167.0	167.0	NA	NA	167.0	NA	NA	NA	NA	NA
AC003002.4	ENSG00000268133.1	NA	224.0	224.0	NA	NA	224.0	NA	NA	NA	NA	NA
AC003002.6	ENSG00000269533.1	NA	144.0	144.0	NA	NA	144.0	NA	NA	NA	NA	NA
AC003005.4	ENSG00000268107.1	NA	123.0	123.0	NA	NA	123.0	NA	NA	NA	NA	NA
AC003006.7	ENSG00000269026.2	NA	93.0	93.0	NA	NA	93.0	NA	NA	NA	NA	NA
AC003029.1	ENSG00000248594.2	NA	369.0	369.0	NA	NA	369.0	NA	NA	NA	NA	NA
AC003075.4	ENSG00000237773.1	NA	73.0	73.0	NA	NA	73.0	NA	NA	NA	NA	NA
AC003090.1	ENSG00000223561.2	NA	613.0	613.0	NA	NA	613.0	NA	NA	NA	NA	NA
AC003102.3	ENSG00000267750.1	NA	1348.0	1348.0	NA	NA	1348.0	NA	NA	NA	NA	NA
AC003665.1	ENSG00000234494.3	NA	395.0	395.0	NA	NA	395.0	NA	NA	NA	NA	NA
AC003956.1	ENSG00000268564.1	NA	1218.0	1218.0	NA	NA	1218.0	NA	NA	NA	NA	NA
AC003991.3	ENSG00000228113.3	NA	1821.0	1821.0	NA	NA	1821.0	NA	NA	NA	NA	NA
AC004019.18	ENSG00000272675.1	NA	279.0	279.0	NA	NA	279.0	NA	NA	NA	NA	NA
AC004041.2	ENSG00000223442.1	NA	705.0	705.0	NA	NA	705.0	NA	NA	NA	NA	NA
AC004053.1	ENSG00000245384.1	NA	249.0	249.0	NA	NA	249.0	NA	NA	NA	NA	NA
AC004057.1	ENSG00000196656.6	NA	3647.0	3647.0	NA	NA	3647.0	NA	NA	NA	NA	NA
AC004076.7	ENSG00000268533.1	NA	195.0	195.0	NA	NA	195.0	NA	NA	NA	NA	NA
AC004076.9	ENSG00000268163.1	NA	218.0	218.0	NA	NA	218.0	NA	NA	NA	NA	NA
AC004112.4	ENSG00000226851.1	NA	497.0	497.0	NA	NA	497.0	NA	NA	NA	NA	NA
AC004156.3	ENSG00000267666.1	NA	247.0	247.0	NA	NA	247.0	NA	NA	NA	NA	NA
AC004158.2	ENSG00000261008.2	NA	476.0	476.0	NA	NA	476.0	NA	NA	NA	NA	NA
AC004237.1	ENSG00000230612.1	NA	692.0	692.0	NA	NA	692.0	NA	NA	NA	NA	NA
AC004257.3	ENSG00000270143.1	NA	282.0	282.0	NA	NA	282.0	NA	NA	NA	NA	NA
AC004381.6	ENSG00000005189.15	NA	813.0	813.0	NA	NA	813.0	NA	NA	NA	NA	NA
AC004447.2	ENSG00000269131.1	NA	628.0	628.0	NA	NA	628.0	NA	NA	NA	NA	NA
AC004449.6	ENSG00000261204.1	NA	423.0	423.0	NA	NA	423.0	NA	NA	NA	NA	NA
AC004453.8	ENSG00000146677.6	NA	3407.0	3407.0	NA	NA	3407.0	NA	NA	NA	NA	NA
AC004466.1	ENSG00000268069.1	NA	976.0	976.0	NA	NA	976.0	NA	NA	NA	NA	NA
AC004471.10	ENSG00000272682.1	NA	233.0	233.0	NA	NA	233.0	NA	NA	NA	NA	NA
AC004471.9	ENSG00000223461.1	NA	355.0	355.0	NA	NA	355.0	NA	NA	NA	NA	NA
AC004490.1	ENSG00000267122.1	NA	584.0	584.0	NA	NA	584.0	NA	NA	NA	NA	NA
AC004538.3	ENSG00000230333.2	NA	386.0	386.0	NA	NA	386.0	NA	NA	NA	NA	NA
AC004540.4	ENSG00000225792.1	NA	826.0	826.0	NA	NA	826.0	NA	NA	NA	NA	NA
AC004540.5	ENSG00000214870.4	NA	563.0	563.0	NA	NA	563.0	NA	NA	NA	NA	NA
AC004549.6	ENSG00000229893.1	NA	1279.0	1279.0	NA	NA	1279.0	NA	NA	NA	NA	NA
AC004623.2	ENSG00000267755.1	NA	1063.0	1063.0	NA	NA	1063.0	NA	NA	NA	NA	NA
AC004702.2	ENSG00000263494.1	NA	795.0	795.0	NA	NA	795.0	NA	NA	NA	NA	NA
AC004706.1	ENSG00000256806.1	NA	420.0	420.0	NA	NA	420.0	NA	NA	NA	NA	NA
AC004771.1	ENSG00000203562.2	NA	583.0	583.0	NA	NA	583.0	NA	NA	NA	NA	NA
AC004797.1	ENSG00000229944.2	NA	817.0	817.0	NA	NA	817.0	NA	NA	NA	NA	NA
AC004824.1	ENSG00000266727.1	NA	1526.0	1526.0	NA	NA	1526.0	NA	NA	NA	NA	NA
AC004840.9	ENSG00000175873.3	NA	449.0	449.0	NA	NA	449.0	NA	NA	NA	NA	NA
AC004893.11	ENSG00000242687.2	NA	179.0	179.0	NA	NA	179.0	NA	NA	NA	NA	NA
AC004917.1	ENSG00000177820.5	NA	110.0	110.0	NA	NA	110.0	NA	NA	NA	NA	NA
AC004951.5	ENSG00000239556.2	NA	880.0	880.0	NA	NA	880.0	NA	NA	NA	NA	NA
AC004967.7	ENSG00000243554.1	NA	357.0	357.0	NA	NA	357.0	NA	NA	NA	NA	NA
AC004980.7	ENSG00000205485.9	NA	706.0	706.0	NA	NA	706.0	NA	NA	NA	NA	NA
AC004985.12	ENSG00000241057.1	NA	367.0	367.0	NA	NA	367.0	NA	NA	NA	NA	NA
AC005003.1	ENSG00000213888.2	NA	277.0	277.0	NA	NA	277.0	NA	NA	NA	NA	NA
AC005027.3	ENSG00000236310.1	NA	155.0	155.0	NA	NA	155.0	NA	NA	NA	NA	NA
AC005037.3	ENSG00000183308.6	NA	292.0	292.0	NA	NA	292.0	NA	NA	NA	NA	NA
AC005041.17	ENSG00000258821.1	NA	309.0	309.0	NA	NA	309.0	NA	NA	NA	NA	NA
AC005042.4	ENSG00000204380.2	NA	549.0	549.0	NA	NA	549.0	NA	NA	NA	NA	NA
AC005076.5	ENSG00000224046.1	NA	640.0	640.0	NA	NA	640.0	NA	NA	NA	NA	NA
AC005082.1	ENSG00000214871.3	NA	367.0	367.0	NA	NA	367.0	NA	NA	NA	NA	NA
AC005152.2	ENSG00000234899.5	NA	67.0	67.0	NA	NA	67.0	NA	NA	NA	NA	NA
AC005154.6	ENSG00000196295.7	NA	483.0	483.0	NA	NA	483.0	NA	NA	NA	NA	NA
AC005224.2	ENSG00000231595.1	NA	284.0	284.0	NA	NA	284.0	NA	NA	NA	NA	NA
AC005229.1	ENSG00000264918.1	NA	217.0	217.0	NA	NA	217.0	NA	NA	NA	NA	NA
AC005237.4	ENSG00000225521.1	NA	464.0	464.0	NA	NA	464.0	NA	NA	NA	NA	NA
AC005253.2	ENSG00000268030.1	NA	546.0	546.0	NA	NA	546.0	NA	NA	NA	NA	NA
AC005253.4	ENSG00000268983.1	NA	2335.0	2335.0	NA	NA	2335.0	NA	NA	NA	NA	NA
AC005262.2	ENSG00000267688.1	NA	929.0	929.0	NA	NA	929.0	NA	NA	NA	NA	NA
AC005262.3	ENSG00000267139.1	NA	989.0	989.0	NA	NA	989.0	NA	NA	NA	NA	NA
AC005280.1	ENSG00000170468.5	NA	85.0	85.0	NA	NA	85.0	NA	NA	NA	NA	NA
AC005281.2	ENSG00000225606.1	NA	1899.0	1899.0	NA	NA	1899.0	NA	NA	NA	NA	NA
AC005306.3	ENSG00000267283.1	NA	1630.0	1630.0	NA	NA	1630.0	NA	NA	NA	NA	NA
AC005307.3	ENSG00000267243.1	NA	401.0	401.0	NA	NA	401.0	NA	NA	NA	NA	NA
AC005329.7	ENSG00000248015.2	NA	1769.0	1769.0	NA	NA	1769.0	NA	NA	NA	NA	NA
AC005330.2	ENSG00000267372.1	NA	415.0	415.0	NA	NA	415.0	NA	NA	NA	NA	NA
AC005339.2	ENSG00000268565.1	NA	736.0	736.0	NA	NA	736.0	NA	NA	NA	NA	NA
AC005363.9	ENSG00000255513.1	NA	100.0	100.0	NA	NA	100.0	NA	NA	NA	NA	NA
AC005387.2	ENSG00000269191.1	NA	2711.0	2711.0	NA	NA	2711.0	NA	NA	NA	NA	NA
AC005387.3	ENSG00000268938.2	NA	3881.0	3881.0	NA	NA	3881.0	NA	NA	NA	NA	NA
AC005484.5	ENSG00000259114.1	NA	782.0	782.0	NA	NA	782.0	NA	NA	NA	NA	NA
AC005519.4	ENSG00000258559.2	NA	528.0	528.0	NA	NA	528.0	NA	NA	NA	NA	NA
AC005523.2	ENSG00000269604.1	NA	126.0	126.0	NA	NA	126.0	NA	NA	NA	NA	NA
AC005523.3	ENSG00000268536.1	NA	290.0	290.0	NA	NA	290.0	NA	NA	NA	NA	NA
AC005532.5	ENSG00000230825.1	NA	266.0	266.0	NA	NA	266.0	NA	NA	NA	NA	NA
AC005534.8	ENSG00000224903.1	NA	497.0	497.0	NA	NA	497.0	NA	NA	NA	NA	NA
AC005540.3	ENSG00000235852.1	NA	750.0	750.0	NA	NA	750.0	NA	NA	NA	NA	NA
AC005559.2	ENSG00000266939.1	NA	984.0	984.0	NA	NA	984.0	NA	NA	NA	NA	NA
AC005559.3	ENSG00000267036.1	NA	3708.0	3708.0	NA	NA	3708.0	NA	NA	NA	NA	NA
AC005562.1	ENSG00000214719.7	NA	470.0	470.0	NA	NA	470.0	NA	NA	NA	NA	NA
AC005592.2	ENSG00000231185.2	NA	372.0	372.0	NA	NA	372.0	NA	NA	NA	NA	NA
AC005594.3	ENSG00000205790.1	NA	1068.0	1068.0	NA	NA	1068.0	NA	NA	NA	NA	NA
AC005597.1	ENSG00000267223.1	NA	356.0	356.0	NA	NA	356.0	NA	NA	NA	NA	NA
AC005606.1	ENSG00000269205.1	NA	874.0	874.0	NA	NA	874.0	NA	NA	NA	NA	NA
AC005606.14	ENSG00000261790.1	NA	544.0	544.0	NA	NA	544.0	NA	NA	NA	NA	NA
AC005606.15	ENSG00000260107.1	NA	1336.0	1336.0	NA	NA	1336.0	NA	NA	NA	NA	NA
AC005614.5	ENSG00000269749.1	NA	253.0	253.0	NA	NA	253.0	NA	NA	NA	NA	NA
AC005616.1	ENSG00000266893.1	NA	456.0	456.0	NA	NA	456.0	NA	NA	NA	NA	NA
AC005618.1	ENSG00000255729.1	NA	284.0	284.0	NA	NA	284.0	NA	NA	NA	NA	NA
AC005682.5	ENSG00000228649.4	NA	119.0	119.0	NA	NA	119.0	NA	NA	NA	NA	NA
AC005682.6	ENSG00000226329.2	NA	961.0	961.0	NA	NA	961.0	NA	NA	NA	NA	NA
AC005682.8	ENSG00000235664.1	NA	298.0	298.0	NA	NA	298.0	NA	NA	NA	NA	NA
AC005702.1	ENSG00000263422.1	NA	129.0	129.0	NA	NA	129.0	NA	NA	NA	NA	NA
AC005702.2	ENSG00000263820.1	NA	198.0	198.0	NA	NA	198.0	NA	NA	NA	NA	NA
AC005702.3	ENSG00000265638.1	NA	255.0	255.0	NA	NA	255.0	NA	NA	NA	NA	NA
AC005702.4	ENSG00000266701.1	NA	211.0	211.0	NA	NA	211.0	NA	NA	NA	NA	NA
AC005740.5	ENSG00000254099.1	NA	611.0	611.0	NA	NA	611.0	NA	NA	NA	NA	NA
AC005775.2	ENSG00000266933.1	NA	1156.0	1156.0	NA	NA	1156.0	NA	NA	NA	NA	NA
AC005779.2	ENSG00000267545.1	NA	151.0	151.0	NA	NA	151.0	NA	NA	NA	NA	NA
AC005785.2	ENSG00000268189.2	NA	850.0	850.0	NA	NA	850.0	NA	NA	NA	NA	NA
AC005786.7	ENSG00000267436.1	NA	1692.0	1692.0	NA	NA	1692.0	NA	NA	NA	NA	NA
AC005789.11	ENSG00000267473.1	NA	509.0	509.0	NA	NA	509.0	NA	NA	NA	NA	NA
AC005789.9	ENSG00000267090.1	NA	309.0	309.0	NA	NA	309.0	NA	NA	NA	NA	NA
AC005841.1	ENSG00000206044.3	NA	285.0	285.0	NA	NA	285.0	NA	NA	NA	NA	NA
AC005943.5	ENSG00000267161.1	NA	800.0	800.0	NA	NA	800.0	NA	NA	NA	NA	NA
AC005944.2	ENSG00000267469.1	NA	3498.0	3498.0	NA	NA	3498.0	NA	NA	NA	NA	NA
AC005954.4	ENSG00000267205.1	NA	616.0	616.0	NA	NA	616.0	NA	NA	NA	NA	NA
AC006011.4	ENSG00000244563.1	NA	386.0	386.0	NA	NA	386.0	NA	NA	NA	NA	NA
AC006014.7	ENSG00000242073.2	NA	275.0	275.0	NA	NA	275.0	NA	NA	NA	NA	NA
AC006026.13	ENSG00000234286.1	NA	251.0	251.0	NA	NA	251.0	NA	NA	NA	NA	NA
AC006042.7	ENSG00000233108.1	NA	226.0	226.0	NA	NA	226.0	NA	NA	NA	NA	NA
AC006116.17	ENSG00000267549.1	NA	254.0	254.0	NA	NA	254.0	NA	NA	NA	NA	NA
AC006116.20	ENSG00000267710.1	NA	430.0	430.0	NA	NA	430.0	NA	NA	NA	NA	NA
AC006116.24	ENSG00000267776.1	NA	217.0	217.0	NA	NA	217.0	NA	NA	NA	NA	NA
AC006116.27	ENSG00000267459.1	NA	195.0	195.0	NA	NA	195.0	NA	NA	NA	NA	NA
AC006130.3	ENSG00000267063.1	NA	79.0	79.0	NA	NA	79.0	NA	NA	NA	NA	NA
AC006132.1	ENSG00000267757.1	NA	1283.0	1283.0	NA	NA	1283.0	NA	NA	NA	NA	NA
AC006160.5	ENSG00000249502.1	NA	784.0	784.0	NA	NA	784.0	NA	NA	NA	NA	NA
AC006277.2	ENSG00000253392.2	NA	151.0	151.0	NA	NA	151.0	NA	NA	NA	NA	NA
AC006369.2	ENSG00000236213.1	NA	172.0	172.0	NA	NA	172.0	NA	NA	NA	NA	NA
AC006378.2	ENSG00000236861.2	NA	623.0	623.0	NA	NA	623.0	NA	NA	NA	NA	NA
AC006435.1	ENSG00000205821.4	NA	207.0	207.0	NA	NA	207.0	NA	NA	NA	NA	NA
AC006449.1	ENSG00000269094.1	NA	1156.0	1156.0	NA	NA	1156.0	NA	NA	NA	NA	NA
AC006460.2	ENSG00000228509.1	NA	468.0	468.0	NA	NA	468.0	NA	NA	NA	NA	NA
AC006483.1	ENSG00000263900.1	NA	689.0	689.0	NA	NA	689.0	NA	NA	NA	NA	NA
AC006486.1	ENSG00000204957.1	NA	765.0	765.0	NA	NA	765.0	NA	NA	NA	NA	NA
AC006486.9	ENSG00000268643.1	NA	558.0	558.0	NA	NA	558.0	NA	NA	NA	NA	NA
AC006509.7	ENSG00000224058.2	NA	6034.0	6034.0	NA	NA	6034.0	NA	NA	NA	NA	NA
AC006538.1	ENSG00000261342.1	NA	946.0	946.0	NA	NA	946.0	NA	NA	NA	NA	NA
AC006538.4	ENSG00000267001.1	NA	909.0	909.0	NA	NA	909.0	NA	NA	NA	NA	NA
AC006547.13	ENSG00000236540.3	NA	1282.0	1282.0	NA	NA	1282.0	NA	NA	NA	NA	NA
AC006547.15	ENSG00000268292.1	NA	1662.0	1662.0	NA	NA	1662.0	NA	NA	NA	NA	NA
AC006547.8	ENSG00000243762.1	NA	429.0	429.0	NA	NA	429.0	NA	NA	NA	NA	NA
AC006946.15	ENSG00000235478.1	NA	511.0	511.0	NA	NA	511.0	NA	NA	NA	NA	NA
AC006946.16	ENSG00000273203.1	NA	470.0	470.0	NA	NA	470.0	NA	NA	NA	NA	NA
AC006967.1	ENSG00000269446.1	NA	571.0	571.0	NA	NA	571.0	NA	NA	NA	NA	NA
AC006978.6	ENSG00000235859.4	NA	697.0	697.0	NA	NA	697.0	NA	NA	NA	NA	NA
AC006994.2	ENSG00000231294.1	NA	553.0	553.0	NA	NA	553.0	NA	NA	NA	NA	NA
AC007009.1	ENSG00000244239.1	NA	1070.0	1070.0	NA	NA	1070.0	NA	NA	NA	NA	NA
AC007036.5	ENSG00000251660.1	NA	1436.0	1436.0	NA	NA	1436.0	NA	NA	NA	NA	NA
AC007038.7	ENSG00000229127.1	NA	366.0	366.0	NA	NA	366.0	NA	NA	NA	NA	NA
AC007040.6	ENSG00000228384.3	NA	2304.0	2304.0	NA	NA	2304.0	NA	NA	NA	NA	NA
AC007041.2	ENSG00000235411.1	NA	595.0	595.0	NA	NA	595.0	NA	NA	NA	NA	NA
AC007050.18	ENSG00000250261.1	NA	775.0	775.0	NA	NA	775.0	NA	NA	NA	NA	NA
AC007092.1	ENSG00000233723.3	NA	1479.0	1479.0	NA	NA	1479.0	NA	NA	NA	NA	NA
AC007098.1	ENSG00000226605.1	NA	932.0	932.0	NA	NA	932.0	NA	NA	NA	NA	NA
AC007128.1	ENSG00000229970.3	NA	433.0	433.0	NA	NA	433.0	NA	NA	NA	NA	NA
AC007163.6	ENSG00000230408.3	NA	774.0	774.0	NA	NA	774.0	NA	NA	NA	NA	NA
AC007192.6	ENSG00000269145.2	NA	357.0	357.0	NA	NA	357.0	NA	NA	NA	NA	NA
AC007193.8	ENSG00000269151.1	NA	2439.0	2439.0	NA	NA	2439.0	NA	NA	NA	NA	NA
AC007216.1	ENSG00000266163.1	NA	506.0	506.0	NA	NA	506.0	NA	NA	NA	NA	NA
AC007228.11	ENSG00000269696.1	NA	382.0	382.0	NA	NA	382.0	NA	NA	NA	NA	NA
AC007246.3	ENSG00000231312.2	NA	599.0	599.0	NA	NA	599.0	NA	NA	NA	NA	NA
AC007276.5	ENSG00000227855.3	NA	397.0	397.0	NA	NA	397.0	NA	NA	NA	NA	NA
AC007283.5	ENSG00000234431.2	NA	632.0	632.0	NA	NA	632.0	NA	NA	NA	NA	NA
AC007285.6	ENSG00000227014.1	NA	425.0	425.0	NA	NA	425.0	NA	NA	NA	NA	NA
AC007285.7	ENSG00000231519.1	NA	712.0	712.0	NA	NA	712.0	NA	NA	NA	NA	NA
AC007292.3	ENSG00000269318.1	NA	2148.0	2148.0	NA	NA	2148.0	NA	NA	NA	NA	NA
AC007292.4	ENSG00000269807.1	NA	3486.0	3486.0	NA	NA	3486.0	NA	NA	NA	NA	NA
AC007292.6	ENSG00000267980.1	NA	1602.0	1602.0	NA	NA	1602.0	NA	NA	NA	NA	NA
AC007292.7	ENSG00000269425.1	NA	1873.0	1873.0	NA	NA	1873.0	NA	NA	NA	NA	NA
AC007308.7	ENSG00000272600.1	NA	663.0	663.0	NA	NA	663.0	NA	NA	NA	NA	NA
AC007318.5	ENSG00000172974.10	NA	1585.0	1585.0	NA	NA	1585.0	NA	NA	NA	NA	NA
AC007319.1	ENSG00000224063.1	NA	555.0	555.0	NA	NA	555.0	NA	NA	NA	NA	NA
AC007347.1	ENSG00000214696.3	NA	732.0	732.0	NA	NA	732.0	NA	NA	NA	NA	NA
AC007362.1	ENSG00000180672.4	NA	241.0	241.0	NA	NA	241.0	NA	NA	NA	NA	NA
AC007362.3	ENSG00000225216.2	NA	452.0	452.0	NA	NA	452.0	NA	NA	NA	NA	NA
AC007375.1	ENSG00000269883.1	NA	396.0	396.0	NA	NA	396.0	NA	NA	NA	NA	NA
AC007383.3	ENSG00000227946.1	NA	107.0	107.0	NA	NA	107.0	NA	NA	NA	NA	NA
AC007383.4	ENSG00000231955.1	NA	514.0	514.0	NA	NA	514.0	NA	NA	NA	NA	NA
AC007390.5	ENSG00000218739.5	NA	716.0	716.0	NA	NA	716.0	NA	NA	NA	NA	NA
AC007395.3	ENSG00000235035.1	NA	1672.0	1672.0	NA	NA	1672.0	NA	NA	NA	NA	NA
AC007401.1	ENSG00000256845.1	NA	1560.0	1560.0	NA	NA	1560.0	NA	NA	NA	NA	NA
AC007401.2	ENSG00000217075.1	NA	420.0	420.0	NA	NA	420.0	NA	NA	NA	NA	NA
AC007405.4	ENSG00000234350.1	NA	638.0	638.0	NA	NA	638.0	NA	NA	NA	NA	NA
AC007405.6	ENSG00000239467.1	NA	120.0	120.0	NA	NA	120.0	NA	NA	NA	NA	NA
AC007405.8	ENSG00000235934.1	NA	335.0	335.0	NA	NA	335.0	NA	NA	NA	NA	NA
AC007551.3	ENSG00000228878.3	NA	113.0	113.0	NA	NA	113.0	NA	NA	NA	NA	NA
AC007563.5	ENSG00000236886.2	NA	437.0	437.0	NA	NA	437.0	NA	NA	NA	NA	NA
AC007566.10	ENSG00000244055.1	NA	598.0	598.0	NA	NA	598.0	NA	NA	NA	NA	NA
AC007620.3	ENSG00000242539.2	NA	665.0	665.0	NA	NA	665.0	NA	NA	NA	NA	NA
AC007679.3	ENSG00000225610.1	NA	215.0	215.0	NA	NA	215.0	NA	NA	NA	NA	NA
AC007773.2	ENSG00000267213.3	NA	310.0	310.0	NA	NA	310.0	NA	NA	NA	NA	NA
AC007773.3	ENSG00000269093.1	NA	316.0	316.0	NA	NA	316.0	NA	NA	NA	NA	NA
AC007796.1	ENSG00000267662.1	NA	118.0	118.0	NA	NA	118.0	NA	NA	NA	NA	NA
AC007879.5	ENSG00000223725.2	NA	134.0	134.0	NA	NA	134.0	NA	NA	NA	NA	NA
AC007899.3	ENSG00000224891.1	NA	404.0	404.0	NA	NA	404.0	NA	NA	NA	NA	NA
AC007956.1	ENSG00000214670.3	NA	710.0	710.0	NA	NA	710.0	NA	NA	NA	NA	NA
AC007969.5	ENSG00000233762.2	NA	3799.0	3799.0	NA	NA	3799.0	NA	NA	NA	NA	NA
AC007970.1	ENSG00000234281.1	NA	1160.0	1160.0	NA	NA	1160.0	NA	NA	NA	NA	NA
AC008060.5	ENSG00000227365.1	NA	376.0	376.0	NA	NA	376.0	NA	NA	NA	NA	NA
AC008060.8	ENSG00000236544.1	NA	480.0	480.0	NA	NA	480.0	NA	NA	NA	NA	NA
AC008074.3	ENSG00000223935.1	NA	530.0	530.0	NA	NA	530.0	NA	NA	NA	NA	NA
AC008132.13	ENSG00000161103.7	NA	1368.0	1368.0	NA	NA	1368.0	NA	NA	NA	NA	NA
AC008277.1	ENSG00000223642.3	NA	429.0	429.0	NA	NA	429.0	NA	NA	NA	NA	NA
AC008440.5	ENSG00000232220.2	NA	386.0	386.0	NA	NA	386.0	NA	NA	NA	NA	NA
AC008443.1	ENSG00000268397.1	NA	200.0	200.0	NA	NA	200.0	NA	NA	NA	NA	NA
AC008686.1	ENSG00000214109.3	NA	743.0	743.0	NA	NA	743.0	NA	NA	NA	NA	NA
AC008697.1	ENSG00000249738.2	NA	164.0	164.0	NA	NA	164.0	NA	NA	NA	NA	NA
AC008731.1	ENSG00000256439.1	NA	813.0	813.0	NA	NA	813.0	NA	NA	NA	NA	NA
AC008738.1	ENSG00000230259.2	NA	194.0	194.0	NA	NA	194.0	NA	NA	NA	NA	NA
AC008753.6	ENSG00000228323.2	NA	460.0	460.0	NA	NA	460.0	NA	NA	NA	NA	NA
AC008781.7	ENSG00000228737.2	NA	1786.0	1786.0	NA	NA	1786.0	NA	NA	NA	NA	NA
AC008865.1	ENSG00000213702.2	NA	770.0	770.0	NA	NA	770.0	NA	NA	NA	NA	NA
AC008937.2	ENSG00000237705.1	NA	155.0	155.0	NA	NA	155.0	NA	NA	NA	NA	NA
AC008937.3	ENSG00000225230.1	NA	848.0	848.0	NA	NA	848.0	NA	NA	NA	NA	NA
AC008948.1	ENSG00000268424.1	NA	917.0	917.0	NA	NA	917.0	NA	NA	NA	NA	NA
AC009005.2	ENSG00000267751.1	NA	925.0	925.0	NA	NA	925.0	NA	NA	NA	NA	NA
AC009052.12	ENSG00000260345.1	NA	1068.0	1068.0	NA	NA	1068.0	NA	NA	NA	NA	NA
AC009065.1	ENSG00000167970.6	NA	603.0	603.0	NA	NA	603.0	NA	NA	NA	NA	NA
AC009065.2	ENSG00000207715.1	NA	27.0	27.0	NA	NA	27.0	NA	NA	NA	NA	NA
AC009107.1	ENSG00000203343.2	NA	710.0	710.0	NA	NA	710.0	NA	NA	NA	NA	NA
AC009120.4	ENSG00000261404.1	NA	212.0	212.0	NA	NA	212.0	NA	NA	NA	NA	NA
AC009120.5	ENSG00000260884.1	NA	306.0	306.0	NA	NA	306.0	NA	NA	NA	NA	NA
AC009120.6	ENSG00000259972.1	NA	637.0	637.0	NA	NA	637.0	NA	NA	NA	NA	NA
AC009133.12	ENSG00000261690.1	NA	698.0	698.0	NA	NA	698.0	NA	NA	NA	NA	NA
AC009133.14	ENSG00000238045.5	NA	849.0	849.0	NA	NA	849.0	NA	NA	NA	NA	NA
AC009133.15	ENSG00000259952.1	NA	1144.0	1144.0	NA	NA	1144.0	NA	NA	NA	NA	NA
AC009133.20	ENSG00000261962.1	NA	1241.0	1241.0	NA	NA	1241.0	NA	NA	NA	NA	NA
AC009166.5	ENSG00000261238.1	NA	526.0	526.0	NA	NA	526.0	NA	NA	NA	NA	NA
AC009227.2	ENSG00000224675.1	NA	708.0	708.0	NA	NA	708.0	NA	NA	NA	NA	NA
AC009228.1	ENSG00000242628.1	NA	839.0	839.0	NA	NA	839.0	NA	NA	NA	NA	NA
AC009236.1	ENSG00000205054.2	NA	297.0	297.0	NA	NA	297.0	NA	NA	NA	NA	NA
AC009238.6	ENSG00000248821.1	NA	330.0	330.0	NA	NA	330.0	NA	NA	NA	NA	NA
AC009299.2	ENSG00000235724.4	NA	434.0	434.0	NA	NA	434.0	NA	NA	NA	NA	NA
AC009299.3	ENSG00000227403.1	NA	533.0	533.0	NA	NA	533.0	NA	NA	NA	NA	NA
AC009303.1	ENSG00000235066.4	NA	394.0	394.0	NA	NA	394.0	NA	NA	NA	NA	NA
AC009403.2	ENSG00000216895.4	NA	330.0	330.0	NA	NA	330.0	NA	NA	NA	NA	NA
AC009404.2	ENSG00000236255.1	NA	185.0	185.0	NA	NA	185.0	NA	NA	NA	NA	NA
AC009469.1	ENSG00000256309.1	NA	586.0	586.0	NA	NA	586.0	NA	NA	NA	NA	NA
AC009480.3	ENSG00000223911.1	NA	141.0	141.0	NA	NA	141.0	NA	NA	NA	NA	NA
AC009495.4	ENSG00000229195.1	NA	410.0	410.0	NA	NA	410.0	NA	NA	NA	NA	NA
AC009499.1	ENSG00000203386.2	NA	1407.0	1407.0	NA	NA	1407.0	NA	NA	NA	NA	NA
AC009501.4	ENSG00000231609.1	NA	469.0	469.0	NA	NA	469.0	NA	NA	NA	NA	NA
AC009505.2	ENSG00000235522.2	NA	539.0	539.0	NA	NA	539.0	NA	NA	NA	NA	NA
AC009506.1	ENSG00000224152.1	NA	554.0	554.0	NA	NA	554.0	NA	NA	NA	NA	NA
AC009518.8	ENSG00000227197.1	NA	1289.0	1289.0	NA	NA	1289.0	NA	NA	NA	NA	NA
AC009948.5	ENSG00000223960.2	NA	593.0	593.0	NA	NA	593.0	NA	NA	NA	NA	NA
AC009950.2	ENSG00000225963.3	NA	618.0	618.0	NA	NA	618.0	NA	NA	NA	NA	NA
AC009961.3	ENSG00000226266.2	NA	421.0	421.0	NA	NA	421.0	NA	NA	NA	NA	NA
AC010095.5	ENSG00000228763.1	NA	639.0	639.0	NA	NA	639.0	NA	NA	NA	NA	NA
AC010127.3	ENSG00000236107.3	NA	716.0	716.0	NA	NA	716.0	NA	NA	NA	NA	NA
AC010127.5	ENSG00000224490.1	NA	649.0	649.0	NA	NA	649.0	NA	NA	NA	NA	NA
AC010148.1	ENSG00000235726.1	NA	162.0	162.0	NA	NA	162.0	NA	NA	NA	NA	NA
AC010170.1	ENSG00000178550.3	NA	533.0	533.0	NA	NA	533.0	NA	NA	NA	NA	NA
AC010226.4	ENSG00000249249.1	NA	514.0	514.0	NA	NA	514.0	NA	NA	NA	NA	NA
AC010296.1	ENSG00000256121.1	NA	305.0	305.0	NA	NA	305.0	NA	NA	NA	NA	NA
AC010327.2	ENSG00000269808.1	NA	1317.0	1317.0	NA	NA	1317.0	NA	NA	NA	NA	NA
AC010335.1	ENSG00000256989.1	NA	228.0	228.0	NA	NA	228.0	NA	NA	NA	NA	NA
AC010336.1	ENSG00000214248.2	NA	164.0	164.0	NA	NA	164.0	NA	NA	NA	NA	NA
AC010441.1	ENSG00000269636.1	NA	317.0	317.0	NA	NA	317.0	NA	NA	NA	NA	NA
AC010468.1	ENSG00000214784.4	NA	5100.0	5100.0	NA	NA	5100.0	NA	NA	NA	NA	NA
AC010504.2	ENSG00000267219.1	NA	458.0	458.0	NA	NA	458.0	NA	NA	NA	NA	NA
AC010524.4	ENSG00000268157.1	NA	3572.0	3572.0	NA	NA	3572.0	NA	NA	NA	NA	NA
AC010525.6	ENSG00000267183.1	NA	413.0	413.0	NA	NA	413.0	NA	NA	NA	NA	NA
AC010525.7	ENSG00000267018.1	NA	501.0	501.0	NA	NA	501.0	NA	NA	NA	NA	NA
AC010536.1	ENSG00000226180.2	NA	629.0	629.0	NA	NA	629.0	NA	NA	NA	NA	NA
AC010547.9	ENSG00000261611.3	NA	223.0	223.0	NA	NA	223.0	NA	NA	NA	NA	NA
AC010620.1	ENSG00000256240.1	NA	467.0	467.0	NA	NA	467.0	NA	NA	NA	NA	NA
AC010642.1	ENSG00000267216.1	NA	338.0	338.0	NA	NA	338.0	NA	NA	NA	NA	NA
AC010646.3	ENSG00000269095.1	NA	248.0	248.0	NA	NA	248.0	NA	NA	NA	NA	NA
AC010761.10	ENSG00000265840.1	NA	521.0	521.0	NA	NA	521.0	NA	NA	NA	NA	NA
AC010761.13	ENSG00000265205.1	NA	355.0	355.0	NA	NA	355.0	NA	NA	NA	NA	NA
AC010761.6	ENSG00000265073.1	NA	745.0	745.0	NA	NA	745.0	NA	NA	NA	NA	NA
AC010761.8	ENSG00000264577.1	NA	3144.0	3144.0	NA	NA	3144.0	NA	NA	NA	NA	NA
AC010761.9	ENSG00000265474.1	NA	194.0	194.0	NA	NA	194.0	NA	NA	NA	NA	NA
AC010883.5	ENSG00000234936.1	NA	599.0	599.0	NA	NA	599.0	NA	NA	NA	NA	NA
AC010884.1	ENSG00000224509.1	NA	1054.0	1054.0	NA	NA	1054.0	NA	NA	NA	NA	NA
AC010890.1	ENSG00000226953.3	NA	469.0	469.0	NA	NA	469.0	NA	NA	NA	NA	NA
AC010894.3	ENSG00000226853.2	NA	1971.0	1971.0	NA	NA	1971.0	NA	NA	NA	NA	NA
AC010894.5	ENSG00000237798.1	NA	748.0	748.0	NA	NA	748.0	NA	NA	NA	NA	NA
AC010974.3	ENSG00000230065.1	NA	386.0	386.0	NA	NA	386.0	NA	NA	NA	NA	NA
AC010976.2	ENSG00000231731.3	NA	402.0	402.0	NA	NA	402.0	NA	NA	NA	NA	NA
AC010980.2	ENSG00000237732.5	NA	164.0	164.0	NA	NA	164.0	NA	NA	NA	NA	NA
AC011308.1	ENSG00000268857.1	NA	590.0	590.0	NA	NA	590.0	NA	NA	NA	NA	NA
AC011484.1	ENSG00000204850.3	NA	295.0	295.0	NA	NA	295.0	NA	NA	NA	NA	NA
AC011530.4	ENSG00000268434.1	NA	1483.0	1483.0	NA	NA	1483.0	NA	NA	NA	NA	NA
AC011551.3	ENSG00000268423.1	NA	642.0	642.0	NA	NA	642.0	NA	NA	NA	NA	NA
AC011558.5	ENSG00000267020.1	NA	1850.0	1850.0	NA	NA	1850.0	NA	NA	NA	NA	NA
AC011737.2	ENSG00000204196.4	NA	2667.0	2667.0	NA	NA	2667.0	NA	NA	NA	NA	NA
AC011747.7	ENSG00000235092.1	NA	393.0	393.0	NA	NA	393.0	NA	NA	NA	NA	NA
AC011891.5	ENSG00000229233.1	NA	312.0	312.0	NA	NA	312.0	NA	NA	NA	NA	NA
AC011897.1	ENSG00000265629.1	NA	209.0	209.0	NA	NA	209.0	NA	NA	NA	NA	NA
AC011933.1	ENSG00000257073.1	NA	591.0	591.0	NA	NA	591.0	NA	NA	NA	NA	NA
AC011997.1	ENSG00000222017.1	NA	138.0	138.0	NA	NA	138.0	NA	NA	NA	NA	NA
AC012065.7	ENSG00000260396.1	NA	450.0	450.0	NA	NA	450.0	NA	NA	NA	NA	NA
AC012074.2	ENSG00000235072.1	NA	676.0	676.0	NA	NA	676.0	NA	NA	NA	NA	NA
AC012146.7	ENSG00000234327.3	NA	814.0	814.0	NA	NA	814.0	NA	NA	NA	NA	NA
AC012307.3	ENSG00000204685.5	NA	385.0	385.0	NA	NA	385.0	NA	NA	NA	NA	NA
AC012309.5	ENSG00000226686.3	NA	403.0	403.0	NA	NA	403.0	NA	NA	NA	NA	NA
AC012313.1	ENSG00000269855.1	NA	104.0	104.0	NA	NA	104.0	NA	NA	NA	NA	NA
AC012318.3	ENSG00000224543.3	NA	295.0	295.0	NA	NA	295.0	NA	NA	NA	NA	NA
AC012358.4	ENSG00000227799.1	NA	249.0	249.0	NA	NA	249.0	NA	NA	NA	NA	NA
AC012358.8	ENSG00000240401.4	NA	884.0	884.0	NA	NA	884.0	NA	NA	NA	NA	NA
AC012360.2	ENSG00000268809.1	NA	396.0	396.0	NA	NA	396.0	NA	NA	NA	NA	NA
AC012360.4	ENSG00000235319.1	NA	167.0	167.0	NA	NA	167.0	NA	NA	NA	NA	NA
AC012360.6	ENSG00000238273.3	NA	311.0	311.0	NA	NA	311.0	NA	NA	NA	NA	NA
AC012363.4	ENSG00000224789.1	NA	446.0	446.0	NA	NA	446.0	NA	NA	NA	NA	NA
AC012379.1	ENSG00000235883.2	NA	997.0	997.0	NA	NA	997.0	NA	NA	NA	NA	NA
AC012442.5	ENSG00000243389.1	NA	509.0	509.0	NA	NA	509.0	NA	NA	NA	NA	NA
AC012487.2	ENSG00000214184.3	NA	509.0	509.0	NA	NA	509.0	NA	NA	NA	NA	NA
AC012501.2	ENSG00000227400.2	NA	285.0	285.0	NA	NA	285.0	NA	NA	NA	NA	NA
AC012531.23	ENSG00000271090.1	NA	268.0	268.0	NA	NA	268.0	NA	NA	NA	NA	NA
AC012531.25	ENSG00000260597.1	NA	79.0	79.0	NA	NA	79.0	NA	NA	NA	NA	NA
AC012615.1	ENSG00000198683.2	NA	1903.0	1903.0	NA	NA	1903.0	NA	NA	NA	NA	NA
AC013268.5	ENSG00000204588.5	NA	256.0	256.0	NA	NA	256.0	NA	NA	NA	NA	NA
AC013283.1	ENSG00000221625.1	NA	640.0	640.0	NA	NA	640.0	NA	NA	NA	NA	NA
AC013394.2	ENSG00000272888.1	NA	274.0	274.0	NA	NA	274.0	NA	NA	NA	NA	NA
AC013472.4	ENSG00000230286.1	NA	359.0	359.0	NA	NA	359.0	NA	NA	NA	NA	NA
AC013718.1	ENSG00000255674.1	NA	3129.0	3129.0	NA	NA	3129.0	NA	NA	NA	NA	NA
AC015688.3	ENSG00000266728.1	NA	649.0	649.0	NA	NA	649.0	NA	NA	NA	NA	NA
AC015691.13	ENSG00000239920.1	NA	643.0	643.0	NA	NA	643.0	NA	NA	NA	NA	NA
AC015815.6	ENSG00000213135.1	NA	53.0	53.0	NA	NA	53.0	NA	NA	NA	NA	NA
AC015849.19	ENSG00000267025.1	NA	1776.0	1776.0	NA	NA	1776.0	NA	NA	NA	NA	NA
AC015923.1	ENSG00000226797.1	NA	232.0	232.0	NA	NA	232.0	NA	NA	NA	NA	NA
AC015933.2	ENSG00000227279.1	NA	741.0	741.0	NA	NA	741.0	NA	NA	NA	NA	NA
AC015936.3	ENSG00000224911.1	NA	479.0	479.0	NA	NA	479.0	NA	NA	NA	NA	NA
AC015971.2	ENSG00000228363.2	NA	269.0	269.0	NA	NA	269.0	NA	NA	NA	NA	NA
AC015987.1	ENSG00000224746.1	NA	485.0	485.0	NA	NA	485.0	NA	NA	NA	NA	NA
AC015987.2	ENSG00000236338.1	NA	697.0	697.0	NA	NA	697.0	NA	NA	NA	NA	NA
AC016629.7	ENSG00000269032.1	NA	953.0	953.0	NA	NA	953.0	NA	NA	NA	NA	NA
AC016629.8	ENSG00000267858.1	NA	350.0	350.0	NA	NA	350.0	NA	NA	NA	NA	NA
AC016644.1	ENSG00000235635.1	NA	165.0	165.0	NA	NA	165.0	NA	NA	NA	NA	NA
AC016700.5	ENSG00000231327.1	NA	994.0	994.0	NA	NA	994.0	NA	NA	NA	NA	NA
AC016722.4	ENSG00000228925.1	NA	747.0	747.0	NA	NA	747.0	NA	NA	NA	NA	NA
AC016723.4	ENSG00000235335.2	NA	204.0	204.0	NA	NA	204.0	NA	NA	NA	NA	NA
AC016725.4	ENSG00000224043.3	NA	797.0	797.0	NA	NA	797.0	NA	NA	NA	NA	NA
AC016734.2	ENSG00000228305.1	NA	1024.0	1024.0	NA	NA	1024.0	NA	NA	NA	NA	NA
AC016738.3	ENSG00000230140.1	NA	921.0	921.0	NA	NA	921.0	NA	NA	NA	NA	NA
AC016738.4	ENSG00000223947.1	NA	450.0	450.0	NA	NA	450.0	NA	NA	NA	NA	NA
AC016739.2	ENSG00000218175.2	NA	4483.0	4483.0	NA	NA	4483.0	NA	NA	NA	NA	NA
AC016747.3	ENSG00000212978.5	NA	606.0	606.0	NA	NA	606.0	NA	NA	NA	NA	NA
AC016773.1	ENSG00000218422.2	NA	1156.0	1156.0	NA	NA	1156.0	NA	NA	NA	NA	NA
AC016910.1	ENSG00000232377.1	NA	491.0	491.0	NA	NA	491.0	NA	NA	NA	NA	NA
AC016999.2	ENSG00000229915.1	NA	536.0	536.0	NA	NA	536.0	NA	NA	NA	NA	NA
AC017002.1	ENSG00000240350.1	NA	3484.0	3484.0	NA	NA	3484.0	NA	NA	NA	NA	NA
AC017048.3	ENSG00000163364.5	NA	519.0	519.0	NA	NA	519.0	NA	NA	NA	NA	NA
AC017048.4	ENSG00000224577.1	NA	423.0	423.0	NA	NA	423.0	NA	NA	NA	NA	NA
AC017074.2	ENSG00000227359.1	NA	471.0	471.0	NA	NA	471.0	NA	NA	NA	NA	NA
AC017099.3	ENSG00000228486.5	NA	516.0	516.0	NA	NA	516.0	NA	NA	NA	NA	NA
AC017101.10	ENSG00000227227.1	NA	976.0	976.0	NA	NA	976.0	NA	NA	NA	NA	NA
AC017104.6	ENSG00000224376.1	NA	454.0	454.0	NA	NA	454.0	NA	NA	NA	NA	NA
AC017116.11	ENSG00000239775.1	NA	602.0	602.0	NA	NA	602.0	NA	NA	NA	NA	NA
AC018462.2	ENSG00000229839.2	NA	829.0	829.0	NA	NA	829.0	NA	NA	NA	NA	NA
AC018470.1	ENSG00000268241.1	NA	60.0	60.0	NA	NA	60.0	NA	NA	NA	NA	NA
AC018638.1	ENSG00000229413.1	NA	635.0	635.0	NA	NA	635.0	NA	NA	NA	NA	NA
AC018693.6	ENSG00000225284.1	NA	619.0	619.0	NA	NA	619.0	NA	NA	NA	NA	NA
AC018730.1	ENSG00000233639.1	NA	607.0	607.0	NA	NA	607.0	NA	NA	NA	NA	NA
AC018730.3	ENSG00000229743.2	NA	252.0	252.0	NA	NA	252.0	NA	NA	NA	NA	NA
AC018737.1	ENSG00000236859.2	NA	474.0	474.0	NA	NA	474.0	NA	NA	NA	NA	NA
AC018755.1	ENSG00000167765.3	NA	150.0	150.0	NA	NA	150.0	NA	NA	NA	NA	NA
AC018755.16	ENSG00000269388.1	NA	408.0	408.0	NA	NA	408.0	NA	NA	NA	NA	NA
AC018766.4	ENSG00000267896.1	NA	4288.0	4288.0	NA	NA	4288.0	NA	NA	NA	NA	NA
AC018766.5	ENSG00000269352.1	NA	3643.0	3643.0	NA	NA	3643.0	NA	NA	NA	NA	NA
AC018816.3	ENSG00000235978.2	NA	313.0	313.0	NA	NA	313.0	NA	NA	NA	NA	NA
AC018867.1	ENSG00000213953.1	NA	631.0	631.0	NA	NA	631.0	NA	NA	NA	NA	NA
AC018867.2	ENSG00000268846.1	NA	653.0	653.0	NA	NA	653.0	NA	NA	NA	NA	NA
AC018890.6	ENSG00000236449.1	NA	1135.0	1135.0	NA	NA	1135.0	NA	NA	NA	NA	NA
AC019048.1	ENSG00000223884.1	NA	607.0	607.0	NA	NA	607.0	NA	NA	NA	NA	NA
AC019221.4	ENSG00000243637.1	NA	575.0	575.0	NA	NA	575.0	NA	NA	NA	NA	NA
AC020663.1	ENSG00000256599.1	NA	1546.0	1546.0	NA	NA	1546.0	NA	NA	NA	NA	NA
AC020910.2	ENSG00000256383.1	NA	787.0	787.0	NA	NA	787.0	NA	NA	NA	NA	NA
AC020915.1	ENSG00000264333.1	NA	143.0	143.0	NA	NA	143.0	NA	NA	NA	NA	NA
AC020922.1	ENSG00000267531.1	NA	637.0	637.0	NA	NA	637.0	NA	NA	NA	NA	NA
AC021016.8	ENSG00000237281.1	NA	1082.0	1082.0	NA	NA	1082.0	NA	NA	NA	NA	NA
AC021224.1	ENSG00000262477.1	NA	2108.0	2108.0	NA	NA	2108.0	NA	NA	NA	NA	NA
AC021593.1	ENSG00000224512.2	NA	197.0	197.0	NA	NA	197.0	NA	NA	NA	NA	NA
AC021860.1	ENSG00000196355.2	NA	77.0	77.0	NA	NA	77.0	NA	NA	NA	NA	NA
AC022007.5	ENSG00000206567.5	NA	833.0	833.0	NA	NA	833.0	NA	NA	NA	NA	NA
AC022154.7	ENSG00000268093.1	NA	687.0	687.0	NA	NA	687.0	NA	NA	NA	NA	NA
AC022201.5	ENSG00000233849.1	NA	995.0	995.0	NA	NA	995.0	NA	NA	NA	NA	NA
AC022400.2	ENSG00000267964.1	NA	82.0	82.0	NA	NA	82.0	NA	NA	NA	NA	NA
AC022431.1	ENSG00000226221.1	NA	5544.0	5544.0	NA	NA	5544.0	NA	NA	NA	NA	NA
AC023347.1	ENSG00000235774.1	NA	286.0	286.0	NA	NA	286.0	NA	NA	NA	NA	NA
AC023590.1	ENSG00000225885.2	NA	860.0	860.0	NA	NA	860.0	NA	NA	NA	NA	NA
AC024560.3	ENSG00000214135.4	NA	280.0	280.0	NA	NA	280.0	NA	NA	NA	NA	NA
AC024580.1	ENSG00000204533.2	NA	94.0	94.0	NA	NA	94.0	NA	NA	NA	NA	NA
AC024592.12	ENSG00000267740.1	NA	3986.0	3986.0	NA	NA	3986.0	NA	NA	NA	NA	NA
AC024592.9	ENSG00000267709.1	NA	548.0	548.0	NA	NA	548.0	NA	NA	NA	NA	NA
AC024940.1	ENSG00000177340.4	NA	337.0	337.0	NA	NA	337.0	NA	NA	NA	NA	NA
AC025165.8	ENSG00000224713.3	NA	1396.0	1396.0	NA	NA	1396.0	NA	NA	NA	NA	NA
AC025171.1	ENSG00000215068.3	NA	220.0	220.0	NA	NA	220.0	NA	NA	NA	NA	NA
AC025262.1	ENSG00000268028.1	NA	407.0	407.0	NA	NA	407.0	NA	NA	NA	NA	NA
AC025263.3	ENSG00000258052.1	NA	876.0	876.0	NA	NA	876.0	NA	NA	NA	NA	NA
AC025335.1	ENSG00000179859.7	NA	201.0	201.0	NA	NA	201.0	NA	NA	NA	NA	NA
AC025442.3	ENSG00000253744.1	NA	519.0	519.0	NA	NA	519.0	NA	NA	NA	NA	NA
AC025918.2	ENSG00000225798.1	NA	979.0	979.0	NA	NA	979.0	NA	NA	NA	NA	NA
AC026150.5	ENSG00000225930.3	NA	441.0	441.0	NA	NA	441.0	NA	NA	NA	NA	NA
AC026188.1	ENSG00000223727.2	NA	1115.0	1115.0	NA	NA	1115.0	NA	NA	NA	NA	NA
AC026202.1	ENSG00000268509.1	NA	351.0	351.0	NA	NA	351.0	NA	NA	NA	NA	NA
AC026202.3	ENSG00000233912.1	NA	833.0	833.0	NA	NA	833.0	NA	NA	NA	NA	NA
AC026271.5	ENSG00000174977.7	NA	567.0	567.0	NA	NA	567.0	NA	NA	NA	NA	NA
AC026407.1	ENSG00000268432.1	NA	822.0	822.0	NA	NA	822.0	NA	NA	NA	NA	NA
AC026471.6	ENSG00000260740.2	NA	346.0	346.0	NA	NA	346.0	NA	NA	NA	NA	NA
AC026512.1	ENSG00000266374.1	NA	605.0	605.0	NA	NA	605.0	NA	NA	NA	NA	NA
AC026740.1	ENSG00000268885.1	NA	653.0	653.0	NA	NA	653.0	NA	NA	NA	NA	NA
AC026956.1	ENSG00000222521.1	NA	66.0	66.0	NA	NA	66.0	NA	NA	NA	NA	NA
AC027307.1	ENSG00000222720.1	NA	255.0	255.0	NA	NA	255.0	NA	NA	NA	NA	NA
AC027307.3	ENSG00000268798.1	NA	667.0	667.0	NA	NA	667.0	NA	NA	NA	NA	NA
AC027601.1	ENSG00000260005.2	NA	659.0	659.0	NA	NA	659.0	NA	NA	NA	NA	NA
AC027612.4	ENSG00000223703.1	NA	497.0	497.0	NA	NA	497.0	NA	NA	NA	NA	NA
AC027612.6	ENSG00000143429.5	NA	580.0	580.0	NA	NA	580.0	NA	NA	NA	NA	NA
AC027763.2	ENSG00000215067.5	NA	318.0	318.0	NA	NA	318.0	NA	NA	NA	NA	NA
AC034102.1	ENSG00000255990.1	NA	891.0	891.0	NA	NA	891.0	NA	NA	NA	NA	NA
AC034193.5	ENSG00000180385.4	NA	531.0	531.0	NA	NA	531.0	NA	NA	NA	NA	NA
AC034220.3	ENSG00000233006.2	NA	272.0	272.0	NA	NA	272.0	NA	NA	NA	NA	NA
AC034228.4	ENSG00000234758.1	NA	1379.0	1379.0	NA	NA	1379.0	NA	NA	NA	NA	NA
AC037445.1	ENSG00000233635.2	NA	314.0	314.0	NA	NA	314.0	NA	NA	NA	NA	NA
AC037459.4	ENSG00000248235.2	NA	1490.0	1490.0	NA	NA	1490.0	NA	NA	NA	NA	NA
AC040160.1	ENSG00000237102.2	NA	425.0	425.0	NA	NA	425.0	NA	NA	NA	NA	NA
AC040162.1	ENSG00000221526.1	NA	401.0	401.0	NA	NA	401.0	NA	NA	NA	NA	NA
AC040173.1	ENSG00000257026.1	NA	280.0	280.0	NA	NA	280.0	NA	NA	NA	NA	NA
AC040977.1	ENSG00000269871.1	NA	1183.0	1183.0	NA	NA	1183.0	NA	NA	NA	NA	NA
AC046143.3	ENSG00000229334.1	NA	899.0	899.0	NA	NA	899.0	NA	NA	NA	NA	NA
AC053503.11	ENSG00000227432.1	NA	1739.0	1739.0	NA	NA	1739.0	NA	NA	NA	NA	NA
AC055764.1	ENSG00000234136.1	NA	671.0	671.0	NA	NA	671.0	NA	NA	NA	NA	NA
AC062029.1	ENSG00000234028.3	NA	377.0	377.0	NA	NA	377.0	NA	NA	NA	NA	NA
AC064852.4	ENSG00000241409.1	NA	397.0	397.0	NA	NA	397.0	NA	NA	NA	NA	NA
AC064871.3	ENSG00000224643.1	NA	465.0	465.0	NA	NA	465.0	NA	NA	NA	NA	NA
AC067852.1	ENSG00000256929.1	NA	1585.0	1585.0	NA	NA	1585.0	NA	NA	NA	NA	NA
AC068134.10	ENSG00000251485.1	NA	828.0	828.0	NA	NA	828.0	NA	NA	NA	NA	NA
AC068282.3	ENSG00000236682.1	NA	388.0	388.0	NA	NA	388.0	NA	NA	NA	NA	NA
AC068499.10	ENSG00000268650.3	NA	333.0	333.0	NA	NA	333.0	NA	NA	NA	NA	NA
AC068533.7	ENSG00000249319.1	NA	627.0	627.0	NA	NA	627.0	NA	NA	NA	NA	NA
AC068580.1	ENSG00000265587.1	NA	1861.0	1861.0	NA	NA	1861.0	NA	NA	NA	NA	NA
AC068580.5	ENSG00000229512.1	NA	104.0	104.0	NA	NA	104.0	NA	NA	NA	NA	NA
AC068580.6	ENSG00000235027.1	NA	2059.0	2059.0	NA	NA	2059.0	NA	NA	NA	NA	NA
AC068831.10	ENSG00000214432.5	NA	393.0	393.0	NA	NA	393.0	NA	NA	NA	NA	NA
AC068831.15	ENSG00000259661.1	NA	1120.0	1120.0	NA	NA	1120.0	NA	NA	NA	NA	NA
AC068831.3	ENSG00000224441.1	NA	639.0	639.0	NA	NA	639.0	NA	NA	NA	NA	NA
AC068831.6	ENSG00000258384.1	NA	944.0	944.0	NA	NA	944.0	NA	NA	NA	NA	NA
AC068987.1	ENSG00000260415.3	NA	243.0	243.0	NA	NA	243.0	NA	NA	NA	NA	NA
AC069278.4	ENSG00000267242.1	NA	137.0	137.0	NA	NA	137.0	NA	NA	NA	NA	NA
AC069282.6	ENSG00000225507.1	NA	280.0	280.0	NA	NA	280.0	NA	NA	NA	NA	NA
AC069287.1	ENSG00000232495.2	NA	536.0	536.0	NA	NA	536.0	NA	NA	NA	NA	NA
AC069368.3	ENSG00000249240.2	NA	142.0	142.0	NA	NA	142.0	NA	NA	NA	NA	NA
AC072061.2	ENSG00000237251.2	NA	958.0	958.0	NA	NA	958.0	NA	NA	NA	NA	NA
AC072062.1	ENSG00000229267.2	NA	1211.0	1211.0	NA	NA	1211.0	NA	NA	NA	NA	NA
AC073043.1	ENSG00000232732.5	NA	402.0	402.0	NA	NA	402.0	NA	NA	NA	NA	NA
AC073046.25	ENSG00000235499.1	NA	262.0	262.0	NA	NA	262.0	NA	NA	NA	NA	NA
AC073063.10	ENSG00000228335.1	NA	575.0	575.0	NA	NA	575.0	NA	NA	NA	NA	NA
AC073128.10	ENSG00000228135.1	NA	518.0	518.0	NA	NA	518.0	NA	NA	NA	NA	NA
AC073130.3	ENSG00000243243.1	NA	509.0	509.0	NA	NA	509.0	NA	NA	NA	NA	NA
AC073254.1	ENSG00000237126.4	NA	679.0	679.0	NA	NA	679.0	NA	NA	NA	NA	NA
AC073283.4	ENSG00000234690.2	NA	210.0	210.0	NA	NA	210.0	NA	NA	NA	NA	NA
AC073316.1	ENSG00000236708.1	NA	356.0	356.0	NA	NA	356.0	NA	NA	NA	NA	NA
AC073333.8	ENSG00000235837.1	NA	1127.0	1127.0	NA	NA	1127.0	NA	NA	NA	NA	NA
AC073342.12	ENSG00000231840.1	NA	1554.0	1554.0	NA	NA	1554.0	NA	NA	NA	NA	NA
AC073343.13	ENSG00000228010.1	NA	120.0	120.0	NA	NA	120.0	NA	NA	NA	NA	NA
AC073343.2	ENSG00000265245.1	NA	100.0	100.0	NA	NA	100.0	NA	NA	NA	NA	NA
AC073569.1	ENSG00000269531.1	NA	54.0	54.0	NA	NA	54.0	NA	NA	NA	NA	NA
AC073610.5	ENSG00000255863.1	NA	1475.0	1475.0	NA	NA	1475.0	NA	NA	NA	NA	NA
AC073641.2	ENSG00000228802.1	NA	300.0	300.0	NA	NA	300.0	NA	NA	NA	NA	NA
AC073657.1	ENSG00000268632.1	NA	952.0	952.0	NA	NA	952.0	NA	NA	NA	NA	NA
AC073834.3	ENSG00000237655.1	NA	435.0	435.0	NA	NA	435.0	NA	NA	NA	NA	NA
AC073842.19	ENSG00000235077.1	NA	331.0	331.0	NA	NA	331.0	NA	NA	NA	NA	NA
AC074117.10	ENSG00000234072.1	NA	707.0	707.0	NA	NA	707.0	NA	NA	NA	NA	NA
AC074138.3	ENSG00000225975.2	NA	381.0	381.0	NA	NA	381.0	NA	NA	NA	NA	NA
AC074212.3	ENSG00000237452.2	NA	1776.0	1776.0	NA	NA	1776.0	NA	NA	NA	NA	NA
AC074212.5	ENSG00000259605.3	NA	832.0	832.0	NA	NA	832.0	NA	NA	NA	NA	NA
AC074212.6	ENSG00000267395.1	NA	1020.0	1020.0	NA	NA	1020.0	NA	NA	NA	NA	NA
AC074286.1	ENSG00000213963.2	NA	539.0	539.0	NA	NA	539.0	NA	NA	NA	NA	NA
AC074289.1	ENSG00000225889.3	NA	125.0	125.0	NA	NA	125.0	NA	NA	NA	NA	NA
AC074363.1	ENSG00000228222.1	NA	789.0	789.0	NA	NA	789.0	NA	NA	NA	NA	NA
AC074391.1	ENSG00000204929.7	NA	599.0	599.0	NA	NA	599.0	NA	NA	NA	NA	NA
AC078883.4	ENSG00000226963.1	NA	339.0	339.0	NA	NA	339.0	NA	NA	NA	NA	NA
AC079135.1	ENSG00000233611.3	NA	444.0	444.0	NA	NA	444.0	NA	NA	NA	NA	NA
AC079145.4	ENSG00000227210.1	NA	149.0	149.0	NA	NA	149.0	NA	NA	NA	NA	NA
AC079305.10	ENSG00000222043.2	NA	218.0	218.0	NA	NA	218.0	NA	NA	NA	NA	NA
AC079305.8	ENSG00000229337.1	NA	155.0	155.0	NA	NA	155.0	NA	NA	NA	NA	NA
AC079354.1	ENSG00000182329.6	NA	424.0	424.0	NA	NA	424.0	NA	NA	NA	NA	NA
AC079610.1	ENSG00000273118.1	NA	315.0	315.0	NA	NA	315.0	NA	NA	NA	NA	NA
AC079742.4	ENSG00000232581.1	NA	1065.0	1065.0	NA	NA	1065.0	NA	NA	NA	NA	NA
AC079779.4	ENSG00000228643.1	NA	310.0	310.0	NA	NA	310.0	NA	NA	NA	NA	NA
AC079790.2	ENSG00000225214.1	NA	219.0	219.0	NA	NA	219.0	NA	NA	NA	NA	NA
AC079807.2	ENSG00000233230.1	NA	268.0	268.0	NA	NA	268.0	NA	NA	NA	NA	NA
AC079922.3	ENSG00000237753.1	NA	564.0	564.0	NA	NA	564.0	NA	NA	NA	NA	NA
AC083799.1	ENSG00000203644.2	NA	775.0	775.0	NA	NA	775.0	NA	NA	NA	NA	NA
AC083843.1	ENSG00000259820.1	NA	159.0	159.0	NA	NA	159.0	NA	NA	NA	NA	NA
AC083899.3	ENSG00000204745.3	NA	781.0	781.0	NA	NA	781.0	NA	NA	NA	NA	NA
AC083949.1	ENSG00000224875.2	NA	805.0	805.0	NA	NA	805.0	NA	NA	NA	NA	NA
AC084018.1	ENSG00000212694.4	NA	108.0	108.0	NA	NA	108.0	NA	NA	NA	NA	NA
AC084125.4	ENSG00000232600.2	NA	559.0	559.0	NA	NA	559.0	NA	NA	NA	NA	NA
AC084219.3	ENSG00000267163.1	NA	171.0	171.0	NA	NA	171.0	NA	NA	NA	NA	NA
AC084219.4	ENSG00000186019.10	NA	353.0	353.0	NA	NA	353.0	NA	NA	NA	NA	NA
AC084809.2	ENSG00000226377.1	NA	892.0	892.0	NA	NA	892.0	NA	NA	NA	NA	NA
AC087163.2	ENSG00000232344.2	NA	215.0	215.0	NA	NA	215.0	NA	NA	NA	NA	NA
AC087269.1	ENSG00000176305.5	NA	147.0	147.0	NA	NA	147.0	NA	NA	NA	NA	NA
AC087294.2	ENSG00000235530.2	NA	243.0	243.0	NA	NA	243.0	NA	NA	NA	NA	NA
AC087645.1	ENSG00000268310.1	NA	1025.0	1025.0	NA	NA	1025.0	NA	NA	NA	NA	NA
AC089999.1	ENSG00000233796.1	NA	1103.0	1103.0	NA	NA	1103.0	NA	NA	NA	NA	NA
AC090186.1	ENSG00000232941.1	NA	502.0	502.0	NA	NA	502.0	NA	NA	NA	NA	NA
AC090587.2	ENSG00000250404.1	NA	276.0	276.0	NA	NA	276.0	NA	NA	NA	NA	NA
AC090587.4	ENSG00000229368.1	NA	1162.0	1162.0	NA	NA	1162.0	NA	NA	NA	NA	NA
AC090587.5	ENSG00000228661.1	NA	1251.0	1251.0	NA	NA	1251.0	NA	NA	NA	NA	NA
AC090616.2	ENSG00000214708.4	NA	642.0	642.0	NA	NA	642.0	NA	NA	NA	NA	NA
AC090673.2	ENSG00000267942.1	NA	1324.0	1324.0	NA	NA	1324.0	NA	NA	NA	NA	NA
AC090939.1	ENSG00000244030.1	NA	230.0	230.0	NA	NA	230.0	NA	NA	NA	NA	NA
AC091132.1	ENSG00000236234.1	NA	322.0	322.0	NA	NA	322.0	NA	NA	NA	NA	NA
AC091133.1	ENSG00000230532.1	NA	840.0	840.0	NA	NA	840.0	NA	NA	NA	NA	NA
AC091153.4	ENSG00000235085.2	NA	1164.0	1164.0	NA	NA	1164.0	NA	NA	NA	NA	NA
AC091171.1	ENSG00000256586.1	NA	897.0	897.0	NA	NA	897.0	NA	NA	NA	NA	NA
AC091177.1	ENSG00000230113.1	NA	1797.0	1797.0	NA	NA	1797.0	NA	NA	NA	NA	NA
AC091729.9	ENSG00000229043.2	NA	378.0	378.0	NA	NA	378.0	NA	NA	NA	NA	NA
AC091878.1	ENSG00000215196.4	NA	503.0	503.0	NA	NA	503.0	NA	NA	NA	NA	NA
AC092117.2	ENSG00000265864.1	NA	278.0	278.0	NA	NA	278.0	NA	NA	NA	NA	NA
AC092143.1	ENSG00000256390.1	NA	557.0	557.0	NA	NA	557.0	NA	NA	NA	NA	NA
AC092159.2	ENSG00000233296.1	NA	1020.0	1020.0	NA	NA	1020.0	NA	NA	NA	NA	NA
AC092171.2	ENSG00000188365.3	NA	260.0	260.0	NA	NA	260.0	NA	NA	NA	NA	NA
AC092171.4	ENSG00000230733.2	NA	583.0	583.0	NA	NA	583.0	NA	NA	NA	NA	NA
AC092295.4	ENSG00000228629.2	NA	97.0	97.0	NA	NA	97.0	NA	NA	NA	NA	NA
AC092295.7	ENSG00000233527.4	NA	260.0	260.0	NA	NA	260.0	NA	NA	NA	NA	NA
AC092296.1	ENSG00000222730.1	NA	1473.0	1473.0	NA	NA	1473.0	NA	NA	NA	NA	NA
AC092299.7	ENSG00000267029.3	NA	1018.0	1018.0	NA	NA	1018.0	NA	NA	NA	NA	NA
AC092301.3	ENSG00000269148.1	NA	3087.0	3087.0	NA	NA	3087.0	NA	NA	NA	NA	NA
AC092338.5	ENSG00000230872.1	NA	534.0	534.0	NA	NA	534.0	NA	NA	NA	NA	NA
AC092573.2	ENSG00000236391.3	NA	435.0	435.0	NA	NA	435.0	NA	NA	NA	NA	NA
AC092594.1	ENSG00000236204.1	NA	202.0	202.0	NA	NA	202.0	NA	NA	NA	NA	NA
AC092597.3	ENSG00000248254.1	NA	841.0	841.0	NA	NA	841.0	NA	NA	NA	NA	NA
AC092614.2	ENSG00000227542.1	NA	276.0	276.0	NA	NA	276.0	NA	NA	NA	NA	NA
AC092620.2	ENSG00000241772.2	NA	320.0	320.0	NA	NA	320.0	NA	NA	NA	NA	NA
AC092661.1	ENSG00000236922.5	NA	354.0	354.0	NA	NA	354.0	NA	NA	NA	NA	NA
AC092687.5	ENSG00000234818.1	NA	798.0	798.0	NA	NA	798.0	NA	NA	NA	NA	NA
AC092755.4	ENSG00000227161.1	NA	578.0	578.0	NA	NA	578.0	NA	NA	NA	NA	NA
AC092782.1	ENSG00000269795.1	NA	193.0	193.0	NA	NA	193.0	NA	NA	NA	NA	NA
AC092835.2	ENSG00000233757.2	NA	267.0	267.0	NA	NA	267.0	NA	NA	NA	NA	NA
AC092839.3	ENSG00000228108.1	NA	665.0	665.0	NA	NA	665.0	NA	NA	NA	NA	NA
AC093106.7	ENSG00000213261.3	NA	4638.0	4638.0	NA	NA	4638.0	NA	NA	NA	NA	NA
AC093110.3	ENSG00000238018.1	NA	305.0	305.0	NA	NA	305.0	NA	NA	NA	NA	NA
AC093157.1	ENSG00000269175.1	NA	1439.0	1439.0	NA	NA	1439.0	NA	NA	NA	NA	NA
AC093323.3	ENSG00000170846.11	NA	374.0	374.0	NA	NA	374.0	NA	NA	NA	NA	NA
AC093391.2	ENSG00000231890.3	NA	1239.0	1239.0	NA	NA	1239.0	NA	NA	NA	NA	NA
AC093415.2	ENSG00000235257.4	NA	554.0	554.0	NA	NA	554.0	NA	NA	NA	NA	NA
AC093495.4	ENSG00000228242.3	NA	693.0	693.0	NA	NA	693.0	NA	NA	NA	NA	NA
AC093616.4	ENSG00000234231.2	NA	629.0	629.0	NA	NA	629.0	NA	NA	NA	NA	NA
AC093627.12	ENSG00000240093.1	NA	323.0	323.0	NA	NA	323.0	NA	NA	NA	NA	NA
AC093627.9	ENSG00000242474.1	NA	391.0	391.0	NA	NA	391.0	NA	NA	NA	NA	NA
AC093642.5	ENSG00000220804.4	NA	430.0	430.0	NA	NA	430.0	NA	NA	NA	NA	NA
AC093673.5	ENSG00000232533.1	NA	465.0	465.0	NA	NA	465.0	NA	NA	NA	NA	NA
AC093677.1	ENSG00000269559.1	NA	439.0	439.0	NA	NA	439.0	NA	NA	NA	NA	NA
AC093724.2	ENSG00000213222.3	NA	589.0	589.0	NA	NA	589.0	NA	NA	NA	NA	NA
AC093734.1	ENSG00000256005.1	NA	204.0	204.0	NA	NA	204.0	NA	NA	NA	NA	NA
AC093818.1	ENSG00000225205.1	NA	629.0	629.0	NA	NA	629.0	NA	NA	NA	NA	NA
AC093838.4	ENSG00000152117.13	NA	124.0	124.0	NA	NA	124.0	NA	NA	NA	NA	NA
AC093901.1	ENSG00000226856.1	NA	443.0	443.0	NA	NA	443.0	NA	NA	NA	NA	NA
AC096559.1	ENSG00000224184.1	NA	472.0	472.0	NA	NA	472.0	NA	NA	NA	NA	NA
AC096574.4	ENSG00000225057.2	NA	1128.0	1128.0	NA	NA	1128.0	NA	NA	NA	NA	NA
AC096582.7	ENSG00000234536.1	NA	379.0	379.0	NA	NA	379.0	NA	NA	NA	NA	NA
AC096649.2	ENSG00000229750.1	NA	354.0	354.0	NA	NA	354.0	NA	NA	NA	NA	NA
AC096772.6	ENSG00000244567.1	NA	272.0	272.0	NA	NA	272.0	NA	NA	NA	NA	NA
AC097359.1	ENSG00000176354.2	NA	250.0	250.0	NA	NA	250.0	NA	NA	NA	NA	NA
AC097381.1	ENSG00000228919.3	NA	464.0	464.0	NA	NA	464.0	NA	NA	NA	NA	NA
AC097382.5	ENSG00000187904.3	NA	579.0	579.0	NA	NA	579.0	NA	NA	NA	NA	NA
AC097461.4	ENSG00000234193.1	NA	790.0	790.0	NA	NA	790.0	NA	NA	NA	NA	NA
AC097467.2	ENSG00000250910.3	NA	572.0	572.0	NA	NA	572.0	NA	NA	NA	NA	NA
AC097468.7	ENSG00000235024.1	NA	316.0	316.0	NA	NA	316.0	NA	NA	NA	NA	NA
AC097658.1	ENSG00000178972.3	NA	251.0	251.0	NA	NA	251.0	NA	NA	NA	NA	NA
AC097662.2	ENSG00000236432.3	NA	713.0	713.0	NA	NA	713.0	NA	NA	NA	NA	NA
AC098617.1	ENSG00000233766.3	NA	904.0	904.0	NA	NA	904.0	NA	NA	NA	NA	NA
AC098820.2	ENSG00000235042.1	NA	1085.0	1085.0	NA	NA	1085.0	NA	NA	NA	NA	NA
AC098820.3	ENSG00000232485.2	NA	533.0	533.0	NA	NA	533.0	NA	NA	NA	NA	NA
AC099344.1	ENSG00000269074.1	NA	225.0	225.0	NA	NA	225.0	NA	NA	NA	NA	NA
AC099522.1	ENSG00000183900.4	NA	221.0	221.0	NA	NA	221.0	NA	NA	NA	NA	NA
AC099668.5	ENSG00000259970.1	NA	450.0	450.0	NA	NA	450.0	NA	NA	NA	NA	NA
AC099850.1	ENSG00000224738.1	NA	468.0	468.0	NA	NA	468.0	NA	NA	NA	NA	NA
AC100787.1	ENSG00000265636.1	NA	2653.0	2653.0	NA	NA	2653.0	NA	NA	NA	NA	NA
AC100791.1	ENSG00000184247.1	NA	1202.0	1202.0	NA	NA	1202.0	NA	NA	NA	NA	NA
AC100830.3	ENSG00000259635.1	NA	853.0	853.0	NA	NA	853.0	NA	NA	NA	NA	NA
AC103801.2	ENSG00000229387.2	NA	70.0	70.0	NA	NA	70.0	NA	NA	NA	NA	NA
AC103965.1	ENSG00000225151.6	NA	1092.0	1092.0	NA	NA	1092.0	NA	NA	NA	NA	NA
AC104113.3	ENSG00000233847.1	NA	1237.0	1237.0	NA	NA	1237.0	NA	NA	NA	NA	NA
AC104134.2	ENSG00000225420.1	NA	198.0	198.0	NA	NA	198.0	NA	NA	NA	NA	NA
AC104135.3	ENSG00000204792.2	NA	1002.0	1002.0	NA	NA	1002.0	NA	NA	NA	NA	NA
AC104532.2	ENSG00000267314.1	NA	558.0	558.0	NA	NA	558.0	NA	NA	NA	NA	NA
AC104532.3	ENSG00000266941.1	NA	1937.0	1937.0	NA	NA	1937.0	NA	NA	NA	NA	NA
AC104532.4	ENSG00000267571.1	NA	578.0	578.0	NA	NA	578.0	NA	NA	NA	NA	NA
AC104534.3	ENSG00000268083.1	NA	760.0	760.0	NA	NA	760.0	NA	NA	NA	NA	NA
AC104653.1	ENSG00000228857.2	NA	212.0	212.0	NA	NA	212.0	NA	NA	NA	NA	NA
AC104655.2	ENSG00000231851.1	NA	1171.0	1171.0	NA	NA	1171.0	NA	NA	NA	NA	NA
AC104695.3	ENSG00000229951.1	NA	79.0	79.0	NA	NA	79.0	NA	NA	NA	NA	NA
AC104698.1	ENSG00000256261.1	NA	309.0	309.0	NA	NA	309.0	NA	NA	NA	NA	NA
AC104801.1	ENSG00000236651.1	NA	266.0	266.0	NA	NA	266.0	NA	NA	NA	NA	NA
AC104841.2	ENSG00000268485.1	NA	1645.0	1645.0	NA	NA	1645.0	NA	NA	NA	NA	NA
AC105030.1	ENSG00000264552.1	NA	413.0	413.0	NA	NA	413.0	NA	NA	NA	NA	NA
AC105247.1	ENSG00000222999.1	NA	473.0	473.0	NA	NA	473.0	NA	NA	NA	NA	NA
AC105402.4	ENSG00000231079.3	NA	837.0	837.0	NA	NA	837.0	NA	NA	NA	NA	NA
AC105461.1	ENSG00000227033.1	NA	1582.0	1582.0	NA	NA	1582.0	NA	NA	NA	NA	NA
AC105760.2	ENSG00000227252.1	NA	243.0	243.0	NA	NA	243.0	NA	NA	NA	NA	NA
AC106782.20	ENSG00000262721.1	NA	2408.0	2408.0	NA	NA	2408.0	NA	NA	NA	NA	NA
AC106786.1	ENSG00000223652.2	NA	268.0	268.0	NA	NA	268.0	NA	NA	NA	NA	NA
AC107016.1	ENSG00000225410.1	NA	1388.0	1388.0	NA	NA	1388.0	NA	NA	NA	NA	NA
AC107016.2	ENSG00000265039.1	NA	1337.0	1337.0	NA	NA	1337.0	NA	NA	NA	NA	NA
AC107081.5	ENSG00000236498.1	NA	1203.0	1203.0	NA	NA	1203.0	NA	NA	NA	NA	NA
AC107218.3	ENSG00000197585.5	NA	1131.0	1131.0	NA	NA	1131.0	NA	NA	NA	NA	NA
AC107871.1	ENSG00000264779.1	NA	617.0	617.0	NA	NA	617.0	NA	NA	NA	NA	NA
AC108142.1	ENSG00000177822.3	NA	463.0	463.0	NA	NA	463.0	NA	NA	NA	NA	NA
AC108463.1	ENSG00000230499.1	NA	1369.0	1369.0	NA	NA	1369.0	NA	NA	NA	NA	NA
AC108463.2	ENSG00000227992.1	NA	581.0	581.0	NA	NA	581.0	NA	NA	NA	NA	NA
AC108488.3	ENSG00000234171.1	NA	1110.0	1110.0	NA	NA	1110.0	NA	NA	NA	NA	NA
AC108488.4	ENSG00000242282.2	NA	261.0	261.0	NA	NA	261.0	NA	NA	NA	NA	NA
AC109333.10	ENSG00000227495.1	NA	2259.0	2259.0	NA	NA	2259.0	NA	NA	NA	NA	NA
AC109828.1	ENSG00000234945.3	NA	1123.0	1123.0	NA	NA	1123.0	NA	NA	NA	NA	NA
AC109829.1	ENSG00000233438.1	NA	476.0	476.0	NA	NA	476.0	NA	NA	NA	NA	NA
AC110084.1	ENSG00000268656.1	NA	1529.0	1529.0	NA	NA	1529.0	NA	NA	NA	NA	NA
AC110615.1	ENSG00000268788.1	NA	718.0	718.0	NA	NA	718.0	NA	NA	NA	NA	NA
AC110619.2	ENSG00000218416.3	NA	326.0	326.0	NA	NA	326.0	NA	NA	NA	NA	NA
AC112205.1	ENSG00000268800.1	NA	974.0	974.0	NA	NA	974.0	NA	NA	NA	NA	NA
AC112229.7	ENSG00000175772.10	NA	175.0	175.0	NA	NA	175.0	NA	NA	NA	NA	NA
AC113189.5	ENSG00000233223.2	NA	656.0	656.0	NA	NA	656.0	NA	NA	NA	NA	NA
AC114546.1	ENSG00000212768.2	NA	332.0	332.0	NA	NA	332.0	NA	NA	NA	NA	NA
AC114730.11	ENSG00000235351.1	NA	583.0	583.0	NA	NA	583.0	NA	NA	NA	NA	NA
AC114730.8	ENSG00000215692.2	NA	1045.0	1045.0	NA	NA	1045.0	NA	NA	NA	NA	NA
AC115115.2	ENSG00000248341.2	NA	548.0	548.0	NA	NA	548.0	NA	NA	NA	NA	NA
AC115618.1	ENSG00000204620.2	NA	1301.0	1301.0	NA	NA	1301.0	NA	NA	NA	NA	NA
AC116050.1	ENSG00000233991.2	NA	853.0	853.0	NA	NA	853.0	NA	NA	NA	NA	NA
AC116366.6	ENSG00000234290.2	NA	246.0	246.0	NA	NA	246.0	NA	NA	NA	NA	NA
AC116407.2	ENSG00000269402.1	NA	392.0	392.0	NA	NA	392.0	NA	NA	NA	NA	NA
AC117395.1	ENSG00000268175.1	NA	118.0	118.0	NA	NA	118.0	NA	NA	NA	NA	NA
AC117834.1	ENSG00000212999.1	NA	889.0	889.0	NA	NA	889.0	NA	NA	NA	NA	NA
AC119673.1	ENSG00000268313.1	NA	1223.0	1223.0	NA	NA	1223.0	NA	NA	NA	NA	NA
AC120194.1	ENSG00000213002.1	NA	1177.0	1177.0	NA	NA	1177.0	NA	NA	NA	NA	NA
AC123768.4	ENSG00000262728.1	NA	147.0	147.0	NA	NA	147.0	NA	NA	NA	NA	NA
AC125232.1	ENSG00000231259.3	NA	310.0	310.0	NA	NA	310.0	NA	NA	NA	NA	NA
AC127496.1	ENSG00000175911.4	NA	607.0	607.0	NA	NA	607.0	NA	NA	NA	NA	NA
AC129492.6	ENSG00000214999.3	NA	383.0	383.0	NA	NA	383.0	NA	NA	NA	NA	NA
AC129929.5	ENSG00000238184.1	NA	1751.0	1751.0	NA	NA	1751.0	NA	NA	NA	NA	NA
AC131097.3	ENSG00000233806.3	NA	831.0	831.0	NA	NA	831.0	NA	NA	NA	NA	NA
AC132192.1	ENSG00000268403.1	NA	220.0	220.0	NA	NA	220.0	NA	NA	NA	NA	NA
AC132217.4	ENSG00000240801.1	NA	703.0	703.0	NA	NA	703.0	NA	NA	NA	NA	NA
AC132872.1	ENSG00000184551.4	NA	649.0	649.0	NA	NA	649.0	NA	NA	NA	NA	NA
AC132872.2	ENSG00000268852.1	NA	223.0	223.0	NA	NA	223.0	NA	NA	NA	NA	NA
AC133528.2	ENSG00000228989.1	NA	580.0	580.0	NA	NA	580.0	NA	NA	NA	NA	NA
AC133680.1	ENSG00000237838.1	NA	477.0	477.0	NA	NA	477.0	NA	NA	NA	NA	NA
AC135048.1	ENSG00000268863.1	NA	694.0	694.0	NA	NA	694.0	NA	NA	NA	NA	NA
AC135048.13	ENSG00000261487.1	NA	783.0	783.0	NA	NA	783.0	NA	NA	NA	NA	NA
AC135050.1	ENSG00000252809.2	NA	952.0	952.0	NA	NA	952.0	NA	NA	NA	NA	NA
AC135178.1	ENSG00000198150.2	NA	295.0	295.0	NA	NA	295.0	NA	NA	NA	NA	NA
AC136297.1	ENSG00000267950.1	NA	281.0	281.0	NA	NA	281.0	NA	NA	NA	NA	NA
AC137723.5	ENSG00000235296.1	NA	386.0	386.0	NA	NA	386.0	NA	NA	NA	NA	NA
AC137932.1	ENSG00000268218.1	NA	169.0	169.0	NA	NA	169.0	NA	NA	NA	NA	NA
AC138430.4	ENSG00000267629.2	NA	927.0	927.0	NA	NA	927.0	NA	NA	NA	NA	NA
AC138969.4	ENSG00000183889.8	NA	1267.0	1267.0	NA	NA	1267.0	NA	NA	NA	NA	NA
AC139100.2	ENSG00000267270.1	NA	423.0	423.0	NA	NA	423.0	NA	NA	NA	NA	NA
AC139100.3	ENSG00000267251.1	NA	938.0	938.0	NA	NA	938.0	NA	NA	NA	NA	NA
AC139149.1	ENSG00000266077.1	NA	1214.0	1214.0	NA	NA	1214.0	NA	NA	NA	NA	NA
AC139887.4	ENSG00000233799.1	NA	395.0	395.0	NA	NA	395.0	NA	NA	NA	NA	NA
AC141586.5	ENSG00000215154.2	NA	312.0	312.0	NA	NA	312.0	NA	NA	NA	NA	NA
AC141928.1	ENSG00000250986.1	NA	402.0	402.0	NA	NA	402.0	NA	NA	NA	NA	NA
AC142528.1	ENSG00000235078.1	NA	565.0	565.0	NA	NA	565.0	NA	NA	NA	NA	NA
AC144449.1	ENSG00000231969.1	NA	585.0	585.0	NA	NA	585.0	NA	NA	NA	NA	NA
AC144521.1	ENSG00000228956.4	NA	328.0	328.0	NA	NA	328.0	NA	NA	NA	NA	NA
AC144652.1	ENSG00000273117.1	NA	271.0	271.0	NA	NA	271.0	NA	NA	NA	NA	NA
AC147651.4	ENSG00000237181.1	NA	1654.0	1654.0	NA	NA	1654.0	NA	NA	NA	NA	NA
AC156455.1	ENSG00000256546.1	NA	885.0	885.0	NA	NA	885.0	NA	NA	NA	NA	NA
AC159540.1	ENSG00000230606.6	NA	725.0	725.0	NA	NA	725.0	NA	NA	NA	NA	NA
AC159540.2	ENSG00000241481.2	NA	666.0	666.0	NA	NA	666.0	NA	NA	NA	NA	NA
AC174470.1	ENSG00000215621.2	NA	5397.0	5397.0	NA	NA	5397.0	NA	NA	NA	NA	NA
AC226119.5	ENSG00000253917.3	NA	927.0	927.0	NA	NA	927.0	NA	NA	NA	NA	NA
AC226150.4	ENSG00000255748.1	NA	327.0	327.0	NA	NA	327.0	NA	NA	NA	NA	NA
ACAA1	ENSG00000060971.13	NA	928.0	928.0	384.0	0.4138	657.0	1200.0	NA	NA	220.0	660.0
ACAA2	ENSG00000167315.13	NA	890.0	951.0	405.0	0.4259	1384.0	580.0	890.0	NA	700.0	900.0
ACACA	ENSG00000132142.15	NA	599.0	710.0	348.0	0.4901	599.0	430.0	1100.0	NA	120.0	NA
ACACB	ENSG00000076555.11	NA	470.0	448.0	125.0	0.279	313.0	560.0	470.0	NA	NA	NA
ACAD10	ENSG00000111271.10	NA	1095.0	1095.0	290.0	0.2648	890.0	NA	1300.0	NA	250.0	NA
ACAD11	ENSG00000240303.3	NA	803.0	803.0	NA	NA	803.0	NA	NA	NA	310.0	NA
ACAD8	ENSG00000151498.7	NA	1500.0	1366.0	909.0	0.6654	397.0	2200.0	1500.0	NA	1e3	NA
ACAD9	ENSG00000177646.13	NA	1e3	1014.0	472.0	0.4655	1493.0	550.0	1e3	NA	760.0	NA
ACADL	ENSG00000115361.3	NA	1800.0	1975.0	1346.0	0.6815	726.0	1800.0	3400.0	NA	NA	NA
ACADM	ENSG00000117054.9	NA	804.0	804.0	NA	NA	804.0	NA	NA	NA	700.0	NA
ACADS	ENSG00000122971.4	NA	1371.0	1371.0	465.0	0.3392	1042.0	1700.0	NA	NA	NA	NA
ACADSB	ENSG00000196177.8	NA	1364.0	1364.0	900.0	0.6598	727.0	NA	2e3	NA	620.0	NA
ACADVL	ENSG00000072778.15	NA	859.0	859.0	NA	NA	859.0	NA	NA	NA	NA	NA
ACAN	ENSG00000157766.11	NA	923.0	888.0	431.0	0.4854	923.0	1300.0	440.0	NA	NA	NA
ACAP1	ENSG00000072818.7	NA	251.0	251.0	NA	NA	251.0	NA	NA	NA	NA	NA
ACAP2	ENSG00000114331.8	NA	360.0	429.0	146.0	0.3403	596.0	360.0	330.0	NA	NA	NA
ACAP3	ENSG00000131584.14	NA	690.0	690.0	85.0	0.1232	630.0	NA	750.0	NA	NA	NA
ACAT1	ENSG00000075239.9	NA	1621.0	1707.0	358.0	0.2097	1621.0	2100.0	1400.0	NA	1300.0	NA
ACAT2	ENSG00000120437.7	NA	1326.0	1249.0	298.0	0.2386	1326.0	1500.0	920.0	NA	460.0	2400.0
ACBD3	ENSG00000182827.8	NA	110.0	167.0	108.0	0.6467	292.0	110.0	100.0	NA	170.0	NA
ACBD4	ENSG00000181513.10	NA	322.0	322.0	NA	NA	322.0	NA	NA	NA	NA	NA
ACBD5	ENSG00000107897.14	NA	370.0	366.0	7.0	0.0191	358.0	370.0	370.0	NA	160.0	NA
ACBD6	ENSG00000135847.5	NA	410.0	697.0	594.0	0.8522	1380.0	410.0	300.0	NA	300.0	NA
ACBD7	ENSG00000176244.6	NA	855.0	855.0	NA	NA	855.0	NA	NA	NA	NA	NA
ACCS	ENSG00000110455.9	NA	641.0	641.0	242.0	0.3775	812.0	NA	470.0	NA	NA	NA
ACD	ENSG00000102977.9	NA	300.0	933.0	1175.0	1.2594	2289.0	210.0	300.0	NA	660.0	990.0
ACE	ENSG00000159640.10	NA	1052.0	1052.0	209.0	0.1987	905.0	NA	1200.0	NA	NA	NA
ACE	ENSG00000264813.1	NA	1049.0	1049.0	214.0	0.204	898.0	NA	1200.0	NA	NA	NA
ACE2	ENSG00000130234.6	NA	840.0	840.0	13.0	0.0155	831.0	NA	850.0	NA	NA	NA
ACER2	ENSG00000177076.4	NA	380.0	544.0	400.0	0.7353	251.0	1e3	380.0	NA	NA	NA
ACER3	ENSG00000078124.7	NA	983.0	983.0	307.0	0.3123	766.0	NA	1200.0	NA	NA	NA
ACHE	ENSG00000087085.9	NA	710.0	646.0	250.0	0.387	858.0	710.0	370.0	NA	NA	NA
ACIN1	ENSG00000100813.10	NA	410.0	478.0	229.0	0.4791	733.0	410.0	290.0	NA	300.0	220.0
ACKR4	ENSG00000129048.6	NA	614.0	628.0	146.0	0.2325	614.0	780.0	490.0	NA	NA	NA
ACLY	ENSG00000131473.12	NA	2300.0	2063.0	410.0	0.1987	1590.0	2300.0	2300.0	NA	480.0	720.0
ACMSD	ENSG00000153086.9	NA	1187.0	1336.0	998.0	0.747	1187.0	2400.0	420.0	NA	NA	NA
ACN9	ENSG00000196636.7	NA	976.0	976.0	NA	NA	976.0	NA	NA	NA	380.0	NA
ACO1	ENSG00000122729.14	NA	1700.0	1680.0	231.0	0.1375	1440.0	1700.0	1900.0	NA	1e3	590.0
ACO2	ENSG00000100412.11	NA	1414.0	1414.0	NA	NA	1414.0	NA	NA	NA	520.0	NA
ACOT1	ENSG00000184227.3	NA	1123.0	1008.0	658.0	0.6528	1123.0	300.0	1600.0	NA	NA	NA
ACOT11	ENSG00000162390.13	NA	880.0	981.0	239.0	0.2436	1254.0	880.0	810.0	NA	NA	NA
ACOT13	ENSG00000112304.6	NA	698.0	823.0	241.0	0.2928	698.0	1100.0	670.0	NA	NA	NA
ACOT2	ENSG00000119673.10	NA	560.0	677.0	379.0	0.5598	560.0	370.0	1100.0	NA	NA	250.0
ACOT7	ENSG00000097021.15	NA	1978.0	1978.0	NA	NA	1978.0	NA	NA	NA	440.0	NA
ACOT8	ENSG00000101473.12	NA	877.0	877.0	315.0	0.3592	654.0	1100.0	NA	NA	410.0	330.0
ACOT9	ENSG00000123130.12	NA	1217.0	1306.0	853.0	0.6531	1217.0	2200.0	500.0	NA	1300.0	NA
ACOX1	ENSG00000161533.7	NA	620.0	501.0	223.0	0.4451	244.0	620.0	640.0	NA	510.0	530.0
ACOX3	ENSG00000087008.11	NA	650.0	615.0	69.0	0.1122	535.0	660.0	650.0	NA	310.0	NA
ACOXL	ENSG00000153093.14	NA	1600.0	1632.0	878.0	0.538	2526.0	770.0	1600.0	NA	NA	NA
ACP1	ENSG00000143727.11	NA	1341.0	1341.0	NA	NA	1341.0	NA	NA	NA	600.0	NA
ACP2	ENSG00000134575.5	NA	771.0	771.0	440.0	0.5707	1082.0	460.0	NA	NA	NA	NA
ACPL2	ENSG00000155893.7	NA	452.0	452.0	NA	NA	452.0	NA	NA	NA	200.0	NA
ACPP	ENSG00000014257.11	NA	808.0	808.0	NA	NA	808.0	NA	NA	NA	NA	NA
ACPT	ENSG00000142513.4	NA	296.0	296.0	148.0	0.5	191.0	NA	400.0	NA	350.0	NA
ACRC	ENSG00000147174.7	NA	716.0	716.0	684.0	0.9553	233.0	NA	1200.0	NA	NA	NA
ACRV1	ENSG00000134940.9	NA	334.0	334.0	49.0	0.1467	369.0	NA	300.0	NA	NA	NA
ACSBG1	ENSG00000103740.5	NA	1e3	882.0	426.0	0.483	1237.0	1e3	410.0	NA	NA	NA
ACSBG2	ENSG00000130377.9	NA	358.0	358.0	46.0	0.1285	325.0	NA	390.0	NA	NA	NA
ACSF2	ENSG00000167107.8	NA	1012.0	1012.0	18.0	0.0178	1025.0	1e3	NA	NA	NA	NA
ACSF3	ENSG00000176715.11	NA	763.0	763.0	259.0	0.3394	946.0	NA	580.0	NA	NA	NA
ACSL1	ENSG00000151726.9	NA	1373.0	1484.0	568.0	0.3827	1373.0	980.0	2100.0	NA	420.0	5200.0
ACSL3	ENSG00000123983.9	NA	590.0	551.0	156.0	0.2831	684.0	380.0	590.0	NA	560.0	140.0
ACSL4	ENSG00000068366.15	NA	2200.0	1679.0	902.0	0.5372	638.0	2200.0	2200.0	NA	370.0	NA
ACSL5	ENSG00000197142.6	NA	317.0	317.0	33.0	0.1041	294.0	NA	340.0	NA	430.0	NA
ACSL6	ENSG00000164398.8	NA	1385.0	1385.0	NA	NA	1385.0	NA	NA	NA	NA	NA
ACSM3	ENSG00000005187.7	NA	404.0	404.0	319.0	0.7896	179.0	NA	630.0	NA	NA	340.0
ACSS1	ENSG00000154930.10	NA	1862.0	1862.0	1327.0	0.7127	924.0	NA	2800.0	NA	NA	NA
ACSS2	ENSG00000131069.15	NA	1462.0	1462.0	478.0	0.3269	1124.0	1800.0	NA	NA	NA	NA
ACSS3	ENSG00000111058.3	NA	700.0	700.0	84.0	0.12	759.0	NA	640.0	NA	NA	NA
ACTA1	ENSG00000143632.10	NA	890.0	900.0	695.0	0.7722	211.0	1600.0	890.0	NA	NA	5200.0
ACTA2	ENSG00000107796.8	NA	674.0	674.0	332.0	0.4926	909.0	440.0	NA	NA	NA	NA
ACTA2-AS1	ENSG00000180139.10	NA	1496.0	1535.0	1146.0	0.7466	1496.0	2700.0	410.0	NA	NA	NA
ACTB	ENSG00000075624.9	NA	1137.0	1137.0	372.0	0.3272	874.0	NA	1400.0	NA	290.0	770.0
ACTBP2	ENSG00000213763.4	NA	1345.0	1345.0	NA	NA	1345.0	NA	NA	NA	NA	NA
ACTG1	ENSG00000184009.5	NA	1245.0	1245.0	NA	NA	1245.0	NA	NA	NA	250.0	900.0
ACTL6A	ENSG00000136518.12	NA	1114.0	1114.0	232.0	0.2083	1278.0	NA	950.0	NA	490.0	3500.0
ACTL8	ENSG00000117148.6	NA	1064.0	1064.0	52.0	0.0489	1027.0	NA	1100.0	NA	NA	NA
ACTN1	ENSG00000072110.9	NA	731.0	731.0	482.0	0.6594	1072.0	390.0	NA	NA	NA	310.0
ACTN2	ENSG00000077522.8	NA	460.0	411.0	169.0	0.4112	223.0	550.0	460.0	NA	NA	NA
ACTN3	ENSG00000248746.1	NA	558.0	558.0	200.0	0.3584	417.0	NA	700.0	NA	NA	NA
ACTN4	ENSG00000130402.7	NA	1578.0	1578.0	30.0	0.019	1557.0	1600.0	NA	NA	260.0	NA
ACTR10	ENSG00000131966.9	NA	1200.0	1463.0	934.0	0.6384	689.0	1200.0	2500.0	NA	790.0	NA
ACTR1A	ENSG00000138107.7	NA	1200.0	1074.0	543.0	0.5056	1543.0	480.0	1200.0	NA	1900.0	1100.0
ACTR1B	ENSG00000115073.6	NA	842.0	842.0	159.0	0.1888	955.0	730.0	NA	NA	320.0	2400.0
ACTR2	ENSG00000138071.9	NA	1261.0	1261.0	NA	NA	1261.0	NA	NA	NA	900.0	1100.0
ACTR3	ENSG00000115091.7	NA	1800.0	1682.0	391.0	0.2325	1245.0	1800.0	2e3	NA	580.0	830.0
ACTR3B	ENSG00000133627.13	NA	720.0	700.0	52.0	0.0743	641.0	720.0	740.0	NA	450.0	NA
ACTR3C	ENSG00000106526.6	NA	455.0	455.0	332.0	0.7297	220.0	690.0	NA	NA	NA	NA
ACTR5	ENSG00000101442.8	NA	360.0	418.0	110.0	0.2632	545.0	360.0	350.0	NA	160.0	NA
ACTR6	ENSG00000075089.5	NA	696.0	696.0	8.0	0.0115	702.0	NA	690.0	NA	480.0	NA
ACTR8	ENSG00000113812.9	NA	220.0	302.0	168.0	0.5563	495.0	190.0	220.0	NA	230.0	NA
ACTRT3	ENSG00000184378.2	NA	320.0	536.0	402.0	0.75	289.0	1e3	320.0	NA	NA	NA
ACVR1	ENSG00000115170.9	NA	140.0	200.0	122.0	0.61	340.0	140.0	120.0	NA	NA	100.0
ACVR1B	ENSG00000135503.8	NA	210.0	243.0	103.0	0.4239	358.0	160.0	210.0	NA	88.0	92.0
ACVR1C	ENSG00000123612.11	NA	529.0	1100.0	1040.0	0.9455	529.0	2300.0	470.0	NA	NA	NA
ACVR2A	ENSG00000121989.10	NA	100.0	110.0	23.0	0.2091	136.0	100.0	93.0	NA	NA	59.0
ACVR2B	ENSG00000114739.9	NA	420.0	666.0	463.0	0.6952	378.0	420.0	1200.0	NA	NA	NA
ACVR2B-AS1	ENSG00000229589.1	NA	475.0	475.0	NA	NA	475.0	NA	NA	NA	NA	NA
ACVRL1	ENSG00000139567.8	NA	1348.0	1348.0	1015.0	0.753	2066.0	NA	630.0	NA	NA	NA
ACY1	ENSG00000243989.3	NA	1180.0	1180.0	NA	NA	1180.0	NA	NA	NA	NA	2e3
ACYP1	ENSG00000119640.4	NA	831.0	831.0	98.0	0.1179	762.0	NA	900.0	NA	910.0	360.0
ACYP2	ENSG00000170634.8	NA	814.0	814.0	49.0	0.0602	849.0	780.0	NA	NA	NA	NA
AD000090.2	ENSG00000236144.2	NA	635.0	635.0	NA	NA	635.0	NA	NA	NA	NA	NA
AD000092.3	ENSG00000240616.1	NA	765.0	765.0	NA	NA	765.0	NA	NA	NA	NA	NA
AD000671.6	ENSG00000267120.3	NA	800.0	800.0	NA	NA	800.0	NA	NA	NA	NA	NA
AD000684.2	ENSG00000268947.1	NA	208.0	208.0	NA	NA	208.0	NA	NA	NA	NA	NA
AD001527.7	ENSG00000270760.1	NA	3811.0	3811.0	NA	NA	3811.0	NA	NA	NA	NA	NA
ADA	ENSG00000196839.8	NA	1530.0	1530.0	NA	NA	1530.0	NA	NA	NA	480.0	620.0
ADAL	ENSG00000168803.10	NA	1195.0	1298.0	361.0	0.2781	1195.0	1700.0	1e3	NA	NA	NA
ADAM10	ENSG00000137845.10	NA	1100.0	1034.0	207.0	0.2002	802.0	1200.0	1100.0	NA	1100.0	1700.0
ADAM11	ENSG00000073670.9	NA	1321.0	1321.0	666.0	0.5042	1792.0	NA	850.0	NA	NA	NA
ADAM12	ENSG00000148848.10	NA	1176.0	1176.0	35.0	0.0298	1151.0	1200.0	NA	NA	NA	NA
ADAM15	ENSG00000143537.9	NA	3624.0	3624.0	NA	NA	3624.0	NA	NA	NA	NA	NA
ADAM17	ENSG00000151694.8	NA	484.0	581.0	217.0	0.3735	484.0	830.0	430.0	NA	210.0	390.0
ADAM19	ENSG00000135074.11	NA	648.0	1523.0	1539.0	1.0105	648.0	620.0	3300.0	NA	270.0	NA
ADAM1A	ENSG00000229186.3	NA	243.0	243.0	NA	NA	243.0	NA	NA	NA	NA	NA
ADAM21	ENSG00000139985.5	NA	110.0	350.0	426.0	1.2171	841.0	98.0	110.0	NA	NA	NA
ADAM22	ENSG00000008277.10	NA	898.0	1079.0	747.0	0.6923	898.0	440.0	1900.0	NA	NA	NA
ADAM23	ENSG00000114948.8	NA	968.0	968.0	337.0	0.3481	1207.0	730.0	NA	NA	NA	NA
ADAM8	ENSG00000151651.11	NA	420.0	420.0	227.0	0.5405	259.0	NA	580.0	NA	NA	NA
ADAM9	ENSG00000168615.7	NA	1638.0	1638.0	1077.0	0.6575	877.0	NA	2400.0	NA	640.0	3200.0
ADAMTS1	ENSG00000154734.10	NA	20.0	33.0	24.0	0.7273	61.0	20.0	19.0	NA	NA	NA
ADAMTS10	ENSG00000142303.9	NA	1306.0	1202.0	656.0	0.5458	1306.0	1800.0	500.0	NA	NA	NA
ADAMTS13	ENSG00000160323.14	NA	1320.0	1320.0	1131.0	0.8568	2119.0	NA	520.0	NA	NA	NA
ADAMTS15	ENSG00000166106.2	NA	150.0	154.0	35.0	0.2273	121.0	190.0	150.0	NA	NA	NA
ADAMTS16	ENSG00000145536.11	NA	510.0	527.0	38.0	0.0721	501.0	570.0	510.0	NA	NA	NA
ADAMTS17	ENSG00000140470.9	NA	553.0	548.0	35.0	0.0639	553.0	510.0	580.0	NA	NA	NA
ADAMTS18	ENSG00000140873.11	NA	592.0	592.0	166.0	0.2804	475.0	NA	710.0	NA	NA	NA
ADAMTS19	ENSG00000145808.4	NA	470.0	1087.0	1138.0	1.0469	470.0	2400.0	390.0	NA	NA	NA
ADAMTS2	ENSG00000087116.9	NA	1134.0	1134.0	572.0	0.5044	1539.0	NA	730.0	NA	NA	NA
ADAMTS20	ENSG00000173157.12	NA	460.0	465.0	158.0	0.3398	625.0	460.0	310.0	NA	NA	NA
ADAMTS3	ENSG00000156140.4	NA	556.0	556.0	147.0	0.2644	452.0	NA	660.0	NA	NA	NA
ADAMTS4	ENSG00000158859.9	NA	380.0	358.0	204.0	0.5698	143.0	550.0	380.0	NA	NA	NA
ADAMTS5	ENSG00000154736.5	NA	160.0	180.0	35.0	0.1944	160.0	220.0	160.0	NA	NA	NA
ADAMTS6	ENSG00000049192.10	NA	301.0	301.0	98.0	0.3256	232.0	NA	370.0	NA	NA	NA
ADAMTS7	ENSG00000136378.10	NA	740.0	833.0	496.0	0.5954	1369.0	740.0	390.0	NA	NA	NA
ADAMTS8	ENSG00000134917.9	NA	1191.0	1027.0	477.0	0.4645	1191.0	1400.0	490.0	NA	NA	NA
ADAMTS9	ENSG00000163638.9	NA	396.0	439.0	174.0	0.3964	396.0	630.0	290.0	NA	NA	NA
ADAMTS9-AS1	ENSG00000241158.2	NA	411.0	411.0	NA	NA	411.0	NA	NA	NA	NA	NA
ADAMTS9-AS2	ENSG00000241684.1	NA	477.0	477.0	NA	NA	477.0	NA	NA	NA	NA	NA
ADAMTSL1	ENSG00000178031.11	NA	486.0	486.0	359.0	0.7387	232.0	NA	740.0	NA	NA	NA
ADAMTSL3	ENSG00000156218.8	NA	653.0	641.0	86.0	0.1342	653.0	720.0	550.0	NA	NA	NA
ADAMTSL4	ENSG00000143382.9	NA	300.0	348.0	183.0	0.5259	194.0	550.0	300.0	NA	NA	NA
ADAMTSL5	ENSG00000185761.6	NA	1098.0	1013.0	150.0	0.1481	1098.0	840.0	1100.0	NA	NA	NA
ADAP1	ENSG00000105963.9	NA	2690.0	2690.0	NA	NA	2690.0	NA	NA	NA	NA	NA
ADAP2	ENSG00000184060.6	NA	607.0	607.0	349.0	0.575	854.0	360.0	NA	NA	NA	NA
ADAR	ENSG00000160710.11	NA	1702.0	1702.0	987.0	0.5799	1004.0	2400.0	NA	NA	470.0	300.0
ADARB1	ENSG00000197381.11	NA	330.0	536.0	392.0	0.7313	988.0	330.0	290.0	NA	380.0	280.0
ADARB2	ENSG00000185736.11	NA	684.0	968.0	733.0	0.7572	684.0	1800.0	420.0	NA	NA	NA
ADAT1	ENSG00000065457.6	NA	350.0	387.0	82.0	0.2119	481.0	350.0	330.0	NA	460.0	NA
ADAT2	ENSG00000189007.11	NA	296.0	442.0	303.0	0.6855	296.0	790.0	240.0	NA	140.0	NA
ADAT3	ENSG00000213638.4	NA	132.0	132.0	NA	NA	132.0	NA	NA	NA	25.0	NA
ADC	ENSG00000142920.12	NA	1158.0	1158.0	NA	NA	1158.0	NA	NA	NA	NA	NA
ADCK1	ENSG00000063761.11	NA	941.0	941.0	822.0	0.8735	1522.0	360.0	NA	NA	NA	NA
ADCK2	ENSG00000133597.5	NA	430.0	614.0	473.0	0.7704	1151.0	260.0	430.0	NA	150.0	NA
ADCK3	ENSG00000163050.12	NA	440.0	428.0	252.0	0.5888	674.0	170.0	440.0	NA	NA	NA
ADCK4	ENSG00000123815.7	NA	430.0	438.0	63.0	0.1438	505.0	430.0	380.0	NA	NA	NA
ADCK5	ENSG00000173137.7	NA	1143.0	1143.0	61.0	0.0534	1186.0	NA	1100.0	NA	NA	NA
ADCY1	ENSG00000164742.10	NA	550.0	576.0	111.0	0.1927	697.0	480.0	550.0	NA	NA	NA
ADCY10	ENSG00000143199.13	NA	408.0	408.0	301.0	0.7377	195.0	NA	620.0	NA	NA	NA
ADCY10P1	ENSG00000161912.13	NA	218.0	218.0	12.0	0.055	227.0	NA	210.0	NA	NA	NA
ADCY3	ENSG00000138031.10	NA	482.0	631.0	415.0	0.6577	482.0	310.0	1100.0	NA	350.0	NA
ADCY5	ENSG00000173175.10	NA	544.0	715.0	426.0	0.5958	544.0	1200.0	400.0	NA	NA	NA
ADCY6	ENSG00000174233.7	NA	894.0	938.0	243.0	0.2591	894.0	720.0	1200.0	NA	NA	420.0
ADCY7	ENSG00000121281.8	NA	670.0	670.0	170.0	0.2537	550.0	790.0	NA	NA	470.0	NA
ADCY9	ENSG00000162104.5	NA	250.0	278.0	95.0	0.3417	384.0	200.0	250.0	NA	220.0	170.0
ADCYAP1R1	ENSG00000078549.10	NA	542.0	542.0	145.0	0.2675	645.0	440.0	NA	NA	NA	NA
ADD1	ENSG00000087274.12	NA	1499.0	1499.0	NA	NA	1499.0	NA	NA	NA	500.0	2400.0
ADD3	ENSG00000148700.9	NA	744.0	744.0	91.0	0.1223	808.0	680.0	NA	NA	1200.0	320.0
ADH5	ENSG00000197894.6	NA	1060.0	1060.0	425.0	0.4009	1361.0	760.0	NA	NA	500.0	NA
ADHFE1	ENSG00000147576.11	NA	940.0	940.0	650.0	0.6915	481.0	NA	1400.0	NA	NA	NA
ADI1	ENSG00000182551.9	NA	1671.0	1671.0	NA	NA	1671.0	NA	NA	NA	460.0	NA
ADIPOR1	ENSG00000159346.8	NA	933.0	933.0	236.0	0.2529	766.0	NA	1100.0	NA	260.0	NA
ADIPOR2	ENSG00000006831.9	NA	519.0	570.0	269.0	0.4719	519.0	860.0	330.0	NA	160.0	170.0
ADIRF	ENSG00000148671.9	NA	420.0	464.0	257.0	0.5539	231.0	740.0	420.0	NA	NA	NA
ADIRF-AS1	ENSG00000272734.1	NA	236.0	236.0	NA	NA	236.0	NA	NA	NA	NA	NA
ADK	ENSG00000156110.9	NA	1358.0	1358.0	202.0	0.1487	1215.0	NA	1500.0	NA	520.0	800.0
ADM	ENSG00000148926.5	NA	210.0	164.0	98.0	0.5976	51.0	230.0	210.0	NA	16.0	NA
ADM2	ENSG00000128165.7	NA	540.0	533.0	99.0	0.1857	628.0	540.0	430.0	NA	NA	NA
ADM5	ENSG00000224420.3	NA	580.0	580.0	NA	NA	580.0	NA	NA	NA	NA	NA
ADNP	ENSG00000101126.11	NA	80.0	118.0	72.0	0.6102	201.0	80.0	73.0	NA	98.0	58.0
ADNP2	ENSG00000101544.4	NA	94.0	129.0	62.0	0.4806	201.0	93.0	94.0	NA	160.0	NA
ADO	ENSG00000181915.3	NA	200.0	199.0	18.0	0.0905	216.0	200.0	180.0	NA	NA	NA
ADORA1	ENSG00000163485.11	NA	610.0	877.0	633.0	0.7218	421.0	1600.0	610.0	NA	NA	NA
ADORA2A	ENSG00000128271.15	NA	411.0	411.0	NA	NA	411.0	NA	NA	NA	58.0	NA
ADORA2A-AS1	ENSG00000178803.6	NA	340.0	428.0	194.0	0.4533	294.0	650.0	340.0	NA	NA	NA
ADORA2B	ENSG00000170425.3	NA	390.0	355.0	180.0	0.507	515.0	160.0	390.0	NA	NA	110.0
ADPGK	ENSG00000159322.13	NA	400.0	467.0	153.0	0.3276	642.0	400.0	360.0	NA	610.0	NA
ADPGK-AS1	ENSG00000260898.1	NA	478.0	478.0	NA	NA	478.0	NA	NA	NA	NA	NA
ADPRHL1	ENSG00000153531.8	NA	1568.0	1568.0	1318.0	0.8406	636.0	NA	2500.0	NA	NA	NA
ADPRHL2	ENSG00000116863.10	NA	120.0	185.0	137.0	0.7405	343.0	93.0	120.0	NA	57.0	NA
ADPRM	ENSG00000170222.11	NA	120.0	152.0	65.0	0.4276	227.0	120.0	110.0	NA	NA	NA
ADRA1B	ENSG00000170214.3	NA	530.0	530.0	51.0	0.0962	581.0	530.0	480.0	NA	NA	NA
ADRA2A	ENSG00000150594.5	NA	343.0	343.0	180.0	0.5248	216.0	NA	470.0	NA	NA	NA
ADRA2C	ENSG00000184160.6	NA	1104.0	1061.0	461.0	0.4345	1104.0	580.0	1500.0	NA	NA	180.0
ADRB2	ENSG00000169252.4	NA	220.0	220.0	197.0	0.8955	81.0	NA	360.0	NA	NA	NA
ADRBK1	ENSG00000173020.6	NA	1519.0	1519.0	NA	NA	1519.0	NA	NA	NA	NA	NA
ADRBK2	ENSG00000100077.10	NA	540.0	623.0	154.0	0.2472	528.0	800.0	540.0	NA	300.0	NA
ADRM1	ENSG00000130706.8	NA	400.0	652.0	489.0	0.75	1215.0	400.0	340.0	NA	96.0	300.0
ADSL	ENSG00000239900.7	NA	1400.0	1121.0	575.0	0.5129	1504.0	460.0	1400.0	NA	410.0	900.0
ADSS	ENSG00000035687.9	NA	250.0	350.0	182.0	0.52	560.0	240.0	250.0	NA	510.0	NA
ADSSL1	ENSG00000185100.6	NA	1085.0	1262.0	668.0	0.5293	1085.0	2e3	700.0	NA	NA	NA
AE000658.22	ENSG00000257096.1	NA	96.0	96.0	NA	NA	96.0	NA	NA	NA	NA	NA
AEBP1	ENSG00000106624.4	NA	370.0	641.0	484.0	0.7551	352.0	1200.0	370.0	NA	180.0	NA
AEBP2	ENSG00000139154.10	NA	200.0	243.0	139.0	0.572	398.0	200.0	130.0	NA	300.0	NA
AEN	ENSG00000181026.13	NA	81.0	115.0	60.0	0.5217	184.0	79.0	81.0	NA	NA	NA
AES	ENSG00000104964.10	NA	2234.0	2234.0	NA	NA	2234.0	NA	NA	NA	820.0	390.0
AF001548.5	ENSG00000263335.1	NA	171.0	171.0	NA	NA	171.0	NA	NA	NA	NA	NA
AF038458.3	ENSG00000267786.1	NA	424.0	424.0	NA	NA	424.0	NA	NA	NA	NA	NA
AF064860.5	ENSG00000225330.1	NA	442.0	442.0	NA	NA	442.0	NA	NA	NA	NA	NA
AF127577.10	ENSG00000229047.1	NA	162.0	162.0	NA	NA	162.0	NA	NA	NA	NA	NA
AF127936.7	ENSG00000235609.4	NA	1194.0	1194.0	NA	NA	1194.0	NA	NA	NA	NA	NA
AF129075.5	ENSG00000231125.2	NA	138.0	138.0	NA	NA	138.0	NA	NA	NA	NA	NA
AF129408.17	ENSG00000272991.1	NA	256.0	256.0	NA	NA	256.0	NA	NA	NA	NA	NA
AF131215.2	ENSG00000255310.2	NA	541.0	541.0	NA	NA	541.0	NA	NA	NA	NA	NA
AF131215.9	ENSG00000269918.1	NA	520.0	520.0	NA	NA	520.0	NA	NA	NA	NA	NA
AF131216.5	ENSG00000255020.1	NA	650.0	650.0	NA	NA	650.0	NA	NA	NA	NA	NA
AF131216.6	ENSG00000246477.2	NA	204.0	204.0	NA	NA	204.0	NA	NA	NA	NA	NA
AF131217.1	ENSG00000232855.2	NA	609.0	609.0	NA	NA	609.0	NA	NA	NA	NA	NA
AF196779.12	ENSG00000250232.1	NA	3430.0	3430.0	NA	NA	3430.0	NA	NA	NA	NA	NA
AF196970.3	ENSG00000232828.1	NA	486.0	486.0	NA	NA	486.0	NA	NA	NA	NA	NA
AF213884.2	ENSG00000260651.1	NA	341.0	341.0	NA	NA	341.0	NA	NA	NA	NA	NA
AF230666.2	ENSG00000223697.2	NA	403.0	403.0	NA	NA	403.0	NA	NA	NA	NA	NA
AFAP1	ENSG00000196526.6	NA	440.0	429.0	34.0	0.0793	456.0	390.0	440.0	NA	NA	280.0
AFAP1-AS1	ENSG00000272620.1	NA	776.0	776.0	459.0	0.5915	451.0	NA	1100.0	NA	NA	NA
AFAP1L1	ENSG00000157510.9	NA	800.0	938.0	386.0	0.4115	1374.0	800.0	640.0	NA	NA	NA
AFAP1L2	ENSG00000169129.10	NA	950.0	943.0	589.0	0.6246	1528.0	950.0	350.0	NA	NA	NA
AFF1	ENSG00000172493.16	NA	200.0	260.0	113.0	0.4346	390.0	200.0	190.0	NA	280.0	95.0
AFF2	ENSG00000155966.9	NA	690.0	690.0	397.0	0.5754	409.0	970.0	NA	NA	480.0	NA
AFF3	ENSG00000144218.14	NA	510.0	520.0	145.0	0.2788	510.0	380.0	670.0	NA	270.0	NA
AFF4	ENSG00000072364.8	NA	520.0	496.0	127.0	0.256	359.0	520.0	610.0	NA	290.0	NA
AFG3L1P	ENSG00000223959.4	NA	440.0	683.0	631.0	0.9239	210.0	1400.0	440.0	NA	NA	NA
AFG3L2	ENSG00000141385.5	NA	230.0	462.0	473.0	1.0238	1007.0	150.0	230.0	NA	280.0	200.0
AFMID	ENSG00000183077.11	NA	385.0	385.0	NA	NA	385.0	NA	NA	NA	NA	NA
AFTPH	ENSG00000119844.10	NA	140.0	202.0	126.0	0.6238	347.0	140.0	120.0	NA	120.0	NA
AGA	ENSG00000038002.4	NA	1642.0	1642.0	506.0	0.3082	1284.0	NA	2e3	NA	400.0	NA
AGAP1	ENSG00000157985.13	NA	460.0	428.0	68.0	0.1589	474.0	460.0	350.0	NA	NA	NA
AGAP11	ENSG00000151303.11	NA	235.0	235.0	NA	NA	235.0	NA	NA	NA	NA	NA
AGAP2	ENSG00000135439.7	NA	580.0	642.0	268.0	0.4174	935.0	410.0	580.0	NA	NA	NA
AGAP2-AS1	ENSG00000255737.2	NA	923.0	923.0	NA	NA	923.0	NA	NA	NA	NA	NA
AGAP3	ENSG00000133612.14	NA	470.0	456.0	169.0	0.3706	617.0	280.0	470.0	NA	NA	NA
AGAP5	ENSG00000172650.8	NA	264.0	264.0	NA	NA	264.0	NA	NA	NA	NA	NA
AGAP6	ENSG00000204149.5	NA	558.0	558.0	NA	NA	558.0	NA	NA	NA	NA	NA
AGAP8	ENSG00000174194.11	NA	425.0	425.0	NA	NA	425.0	NA	NA	NA	NA	NA
AGBL3	ENSG00000146856.10	NA	514.0	514.0	433.0	0.8424	208.0	NA	820.0	NA	NA	NA
AGBL4	ENSG00000186094.12	NA	454.0	454.0	8.0	0.0176	448.0	NA	460.0	NA	NA	NA
AGBL5	ENSG00000084693.11	NA	1930.0	1930.0	NA	NA	1930.0	NA	NA	NA	NA	NA
AGER	ENSG00000204305.9	NA	408.0	408.0	11.0	0.027	415.0	NA	400.0	NA	NA	NA
AGFG1	ENSG00000173744.13	NA	250.0	378.0	248.0	0.6561	663.0	250.0	220.0	NA	NA	NA
AGFG2	ENSG00000106351.8	NA	480.0	459.0	139.0	0.3028	586.0	480.0	310.0	NA	NA	NA
AGGF1	ENSG00000164252.8	NA	380.0	401.0	54.0	0.1347	462.0	360.0	380.0	NA	340.0	290.0
AGK	ENSG00000006530.11	NA	1377.0	1359.0	850.0	0.6255	1377.0	500.0	2200.0	NA	1e3	NA
AGL	ENSG00000162688.11	NA	940.0	1088.0	361.0	0.3318	825.0	1500.0	940.0	NA	820.0	330.0
AGMAT	ENSG00000116771.5	NA	1230.0	1230.0	184.0	0.1496	1360.0	1100.0	NA	NA	NA	NA
AGO1	ENSG00000092847.6	NA	726.0	726.0	176.0	0.2424	601.0	850.0	NA	NA	NA	NA
AGO2	ENSG00000123908.7	NA	1500.0	1292.0	543.0	0.4203	675.0	1700.0	1500.0	NA	NA	NA
AGO3	ENSG00000126070.14	NA	450.0	450.0	43.0	0.0956	419.0	NA	480.0	NA	NA	NA
AGO4	ENSG00000134698.10	NA	551.0	677.0	473.0	0.6987	551.0	1200.0	280.0	NA	NA	NA
AGPAT1	ENSG00000204310.6	NA	2011.0	2011.0	NA	NA	2011.0	NA	NA	NA	NA	NA
AGPAT2	ENSG00000169692.8	NA	1412.0	1412.0	1247.0	0.8831	2293.0	530.0	NA	NA	NA	1300.0
AGPAT3	ENSG00000160216.14	NA	591.0	594.0	125.0	0.2104	591.0	470.0	720.0	NA	330.0	NA
AGPAT4	ENSG00000026652.9	NA	850.0	747.0	270.0	0.3614	441.0	950.0	850.0	NA	NA	NA
AGPAT5	ENSG00000155189.7	NA	640.0	606.0	77.0	0.1271	517.0	640.0	660.0	NA	350.0	NA
AGPAT6	ENSG00000158669.7	NA	230.0	419.0	354.0	0.8449	828.0	230.0	200.0	NA	160.0	NA
AGPAT9	ENSG00000138678.6	NA	400.0	529.0	259.0	0.4896	827.0	400.0	360.0	NA	NA	NA
AGPS	ENSG00000018510.8	NA	496.0	512.0	52.0	0.1016	496.0	470.0	570.0	NA	690.0	670.0
AGRN	ENSG00000188157.9	NA	2190.0	1940.0	911.0	0.4696	2190.0	2700.0	930.0	NA	NA	NA
AGTPBP1	ENSG00000135049.11	NA	600.0	587.0	81.0	0.138	661.0	600.0	500.0	NA	520.0	NA
AGTR1	ENSG00000144891.13	NA	430.0	475.0	109.0	0.2295	396.0	600.0	430.0	NA	NA	NA
AGTRAP	ENSG00000177674.11	NA	1518.0	1518.0	NA	NA	1518.0	NA	NA	NA	NA	NA
AHCTF1	ENSG00000153207.10	NA	355.0	355.0	NA	NA	355.0	NA	NA	NA	140.0	NA
AHCTF1P1	ENSG00000226121.1	NA	417.0	417.0	NA	NA	417.0	NA	NA	NA	NA	NA
AHCYL1	ENSG00000168710.13	NA	359.0	359.0	NA	NA	359.0	NA	NA	NA	570.0	230.0
AHCYL2	ENSG00000158467.12	NA	924.0	1148.0	669.0	0.5828	924.0	1900.0	620.0	NA	NA	NA
AHDC1	ENSG00000126705.9	NA	190.0	200.0	17.0	0.085	220.0	190.0	190.0	NA	NA	NA
AHI1	ENSG00000135541.16	NA	714.0	714.0	150.0	0.2101	608.0	NA	820.0	NA	380.0	NA
AHNAK	ENSG00000124942.9	NA	670.0	658.0	72.0	0.1094	723.0	580.0	670.0	NA	NA	210.0
AHNAK2	ENSG00000185567.6	NA	580.0	613.0	67.0	0.1093	569.0	690.0	580.0	NA	NA	NA
AHR	ENSG00000106546.8	NA	120.0	135.0	49.0	0.363	95.0	190.0	120.0	NA	NA	NA
AHRR	ENSG00000063438.12	NA	489.0	489.0	NA	NA	489.0	NA	NA	NA	NA	NA
AHSA1	ENSG00000100591.3	NA	860.0	1028.0	327.0	0.3181	1405.0	820.0	860.0	NA	370.0	390.0
AHSA2	ENSG00000173209.18	NA	698.0	698.0	384.0	0.5501	427.0	NA	970.0	NA	440.0	NA
AIDA	ENSG00000186063.8	NA	605.0	605.0	NA	NA	605.0	NA	NA	NA	NA	NA
AIF1L	ENSG00000126878.8	NA	1952.0	1952.0	NA	NA	1952.0	NA	NA	NA	NA	NA
AIFM1	ENSG00000156709.9	NA	860.0	829.0	285.0	0.3438	1097.0	530.0	860.0	NA	1200.0	770.0
AIFM2	ENSG00000042286.10	NA	762.0	762.0	371.0	0.4869	1025.0	NA	500.0	NA	NA	NA
AIG1	ENSG00000146416.12	NA	1831.0	1831.0	NA	NA	1831.0	NA	NA	NA	NA	NA
AIM1	ENSG00000112297.10	NA	730.0	692.0	329.0	0.4754	346.0	1e3	730.0	NA	380.0	170.0
AIM1L	ENSG00000176092.9	NA	930.0	925.0	573.0	0.6195	1496.0	930.0	350.0	NA	NA	NA
AIMP1	ENSG00000164022.12	NA	860.0	933.0	435.0	0.4662	539.0	860.0	1400.0	NA	NA	NA
AIMP2	ENSG00000106305.5	NA	170.0	352.0	333.0	0.946	737.0	150.0	170.0	NA	NA	NA
AIP	ENSG00000110711.5	NA	1500.0	1506.0	659.0	0.4376	2167.0	850.0	1500.0	NA	290.0	420.0
AJ003147.9	ENSG00000262668.1	NA	113.0	113.0	NA	NA	113.0	NA	NA	NA	NA	NA
AJUBA	ENSG00000129474.11	NA	450.0	429.0	101.0	0.2354	518.0	450.0	320.0	NA	NA	NA
AK1	ENSG00000106992.13	NA	2389.0	2389.0	NA	NA	2389.0	NA	NA	NA	NA	NA
AK2	ENSG00000004455.12	NA	1906.0	1862.0	861.0	0.4624	1906.0	2700.0	980.0	NA	790.0	420.0
AK3	ENSG00000147853.12	NA	842.0	842.0	45.0	0.0534	874.0	NA	810.0	NA	440.0	NA
AK4	ENSG00000162433.10	NA	468.0	643.0	309.0	0.4806	468.0	1e3	460.0	NA	NA	NA
AK4P3	ENSG00000233381.2	NA	164.0	164.0	NA	NA	164.0	NA	NA	NA	NA	NA
AK5	ENSG00000154027.14	NA	1096.0	1215.0	732.0	0.6025	1096.0	2e3	550.0	NA	NA	NA
AK7	ENSG00000140057.4	NA	787.0	787.0	52.0	0.0661	824.0	NA	750.0	NA	NA	NA
AK8	ENSG00000165695.5	NA	611.0	611.0	13.0	0.0213	602.0	NA	620.0	NA	NA	NA
AK9	ENSG00000155085.11	NA	630.0	629.0	49.0	0.0779	677.0	630.0	580.0	NA	NA	NA
AKAP1	ENSG00000121057.8	NA	210.0	303.0	224.0	0.7393	559.0	140.0	210.0	NA	160.0	160.0
AKAP10	ENSG00000108599.10	NA	140.0	148.0	43.0	0.2905	194.0	140.0	110.0	NA	240.0	170.0
AKAP11	ENSG00000023516.7	NA	520.0	752.0	476.0	0.633	437.0	1300.0	520.0	NA	350.0	360.0
AKAP12	ENSG00000131016.12	NA	660.0	675.0	203.0	0.3007	886.0	480.0	660.0	NA	NA	360.0
AKAP13	ENSG00000170776.15	NA	120.0	192.0	133.0	0.6927	345.0	110.0	120.0	NA	100.0	NA
AKAP2	ENSG00000241978.5	NA	362.0	362.0	NA	NA	362.0	NA	NA	NA	NA	NA
AKAP3	ENSG00000111254.3	NA	567.0	529.0	213.0	0.4026	567.0	300.0	720.0	NA	NA	NA
AKAP5	ENSG00000179841.8	NA	310.0	310.0	60.0	0.1935	250.0	310.0	370.0	NA	NA	NA
AKAP6	ENSG00000151320.6	NA	610.0	580.0	296.0	0.5103	859.0	610.0	270.0	NA	NA	NA
AKAP7	ENSG00000118507.11	NA	542.0	542.0	53.0	0.0978	505.0	NA	580.0	NA	340.0	NA
AKAP8	ENSG00000105127.4	NA	180.0	226.0	88.0	0.3894	327.0	180.0	170.0	NA	90.0	140.0
AKAP8L	ENSG00000011243.13	NA	400.0	628.0	576.0	0.9172	1283.0	400.0	200.0	NA	130.0	NA
AKAP9	ENSG00000127914.12	NA	190.0	374.0	362.0	0.9679	791.0	190.0	140.0	NA	330.0	130.0
AKIP1	ENSG00000166452.7	NA	550.0	547.0	5.0	0.0091	541.0	550.0	550.0	NA	NA	NA
AKIRIN1	ENSG00000174574.11	NA	470.0	540.0	233.0	0.4315	470.0	800.0	350.0	NA	NA	NA
AKNA	ENSG00000106948.12	NA	360.0	404.0	171.0	0.4233	593.0	360.0	260.0	NA	230.0	NA
AKNAD1	ENSG00000162641.14	NA	594.0	594.0	176.0	0.2963	719.0	NA	470.0	NA	NA	NA
AKR1A1	ENSG00000117448.9	NA	1600.0	1600.0	142.0	0.0888	1701.0	1500.0	NA	NA	320.0	830.0
AKR1B1	ENSG00000085662.9	NA	2399.0	2399.0	NA	NA	2399.0	NA	NA	NA	810.0	1400.0
AKR1D1	ENSG00000122787.10	NA	551.0	551.0	635.0	1.1525	102.0	NA	1e3	NA	NA	900.0
AKR7A2	ENSG00000053371.8	NA	1908.0	1908.0	NA	NA	1908.0	NA	NA	NA	950.0	400.0
AKR7A3	ENSG00000162482.4	NA	740.0	740.0	510.0	0.6892	379.0	NA	1100.0	NA	NA	NA
AKR7L	ENSG00000211454.9	NA	194.0	194.0	NA	NA	194.0	NA	NA	NA	NA	NA
AKT1S1	ENSG00000204673.6	NA	642.0	1361.0	1423.0	1.0456	642.0	440.0	3e3	NA	NA	NA
AKT2	ENSG00000105221.12	NA	1076.0	1076.0	404.0	0.3755	1362.0	790.0	NA	NA	150.0	NA
AKT3	ENSG00000117020.12	NA	763.0	763.0	66.0	0.0865	716.0	NA	810.0	NA	NA	NA
AKTIP	ENSG00000166971.12	NA	510.0	599.0	266.0	0.4441	898.0	390.0	510.0	NA	240.0	NA
AL020996.1	ENSG00000223474.2	NA	662.0	662.0	NA	NA	662.0	NA	NA	NA	NA	NA
AL021546.6	ENSG00000111780.8	NA	1104.0	1104.0	NA	NA	1104.0	NA	NA	NA	NA	NA
AL021707.1	ENSG00000203583.2	NA	612.0	612.0	NA	NA	612.0	NA	NA	NA	NA	NA
AL021707.2	ENSG00000257034.1	NA	654.0	654.0	NA	NA	654.0	NA	NA	NA	NA	NA
AL021977.1	ENSG00000256873.1	NA	1103.0	1103.0	NA	NA	1103.0	NA	NA	NA	NA	NA
AL022328.1	ENSG00000268427.1	NA	2279.0	2279.0	NA	NA	2279.0	NA	NA	NA	NA	NA
AL022341.3	ENSG00000228201.1	NA	306.0	306.0	NA	NA	306.0	NA	NA	NA	NA	NA
AL022345.7	ENSG00000272319.1	NA	866.0	866.0	NA	NA	866.0	NA	NA	NA	NA	NA
AL022476.2	ENSG00000230319.1	NA	1308.0	1308.0	NA	NA	1308.0	NA	NA	NA	NA	NA
AL031320.1	ENSG00000268402.1	NA	442.0	442.0	NA	NA	442.0	NA	NA	NA	NA	NA
AL031663.1	ENSG00000268111.1	NA	1125.0	1125.0	NA	NA	1125.0	NA	NA	NA	NA	NA
AL034548.1	ENSG00000247315.2	NA	193.0	193.0	NA	NA	193.0	NA	NA	NA	NA	NA
AL035252.1	ENSG00000268302.1	NA	1837.0	1837.0	NA	NA	1837.0	NA	NA	NA	NA	NA
AL035406.1	ENSG00000268332.1	NA	3251.0	3251.0	NA	NA	3251.0	NA	NA	NA	NA	NA
AL035588.1	ENSG00000268275.1	NA	676.0	676.0	NA	NA	676.0	NA	NA	NA	NA	NA
AL049829.1	ENSG00000268702.1	NA	1054.0	1054.0	NA	NA	1054.0	NA	NA	NA	NA	NA
AL049840.1	ENSG00000224997.1	NA	1033.0	1033.0	NA	NA	1033.0	NA	NA	NA	NA	NA
AL096677.1	ENSG00000269407.1	NA	66.0	66.0	NA	NA	66.0	NA	NA	NA	NA	NA
AL109761.5	ENSG00000244676.1	NA	184.0	184.0	NA	NA	184.0	NA	NA	NA	NA	NA
AL109927.1	ENSG00000268552.1	NA	650.0	650.0	NA	NA	650.0	NA	NA	NA	NA	NA
AL118506.1	ENSG00000267848.1	NA	687.0	687.0	NA	NA	687.0	NA	NA	NA	NA	NA
AL121897.1	ENSG00000264308.1	NA	859.0	859.0	NA	NA	859.0	NA	NA	NA	NA	NA
AL121987.1	ENSG00000265381.1	NA	944.0	944.0	NA	NA	944.0	NA	NA	NA	NA	NA
AL121992.1	ENSG00000264048.1	NA	1431.0	1431.0	NA	NA	1431.0	NA	NA	NA	NA	NA
AL122015.1	ENSG00000223134.1	NA	76.0	76.0	NA	NA	76.0	NA	NA	NA	NA	NA
AL132768.1	ENSG00000265441.1	NA	1364.0	1364.0	NA	NA	1364.0	NA	NA	NA	NA	NA
AL132780.1	ENSG00000207765.1	NA	2441.0	2441.0	NA	NA	2441.0	NA	NA	NA	NA	NA
AL132989.1	ENSG00000268466.1	NA	302.0	302.0	NA	NA	302.0	NA	NA	NA	NA	NA
AL133168.3	ENSG00000258825.1	NA	1044.0	1044.0	NA	NA	1044.0	NA	NA	NA	NA	NA
AL136218.1	ENSG00000215462.1	NA	580.0	580.0	NA	NA	580.0	NA	NA	NA	NA	NA
AL136376.1	ENSG00000269279.1	NA	1255.0	1255.0	NA	NA	1255.0	NA	NA	NA	NA	NA
AL136419.6	ENSG00000260669.2	NA	1465.0	1465.0	NA	NA	1465.0	NA	NA	NA	NA	NA
AL137026.1	ENSG00000269515.1	NA	534.0	534.0	NA	NA	534.0	NA	NA	NA	NA	NA
AL137059.1	ENSG00000203602.1	NA	1534.0	1534.0	NA	NA	1534.0	NA	NA	NA	NA	NA
AL139099.1	ENSG00000253459.3	NA	270.0	270.0	NA	NA	270.0	NA	NA	NA	NA	NA
AL139385.1	ENSG00000255831.1	NA	339.0	339.0	NA	NA	339.0	NA	NA	NA	NA	NA
AL139819.1	ENSG00000256545.1	NA	684.0	684.0	NA	NA	684.0	NA	NA	NA	NA	NA
AL157871.2	ENSG00000259052.1	NA	513.0	513.0	NA	NA	513.0	NA	NA	NA	NA	NA
AL161450.1	ENSG00000268155.1	NA	148.0	148.0	NA	NA	148.0	NA	NA	NA	NA	NA
AL161668.5	ENSG00000258604.1	NA	1270.0	1270.0	NA	NA	1270.0	NA	NA	NA	NA	NA
AL161784.1	ENSG00000267987.1	NA	687.0	687.0	NA	NA	687.0	NA	NA	NA	NA	NA
AL161915.1	ENSG00000212670.1	NA	347.0	347.0	NA	NA	347.0	NA	NA	NA	NA	NA
AL162407.1	ENSG00000234631.1	NA	530.0	530.0	NA	NA	530.0	NA	NA	NA	NA	NA
AL162431.1	ENSG00000234237.2	NA	346.0	346.0	NA	NA	346.0	NA	NA	NA	NA	NA
AL162497.1	ENSG00000255813.1	NA	112.0	112.0	NA	NA	112.0	NA	NA	NA	NA	NA
AL162590.1	ENSG00000222169.1	NA	728.0	728.0	NA	NA	728.0	NA	NA	NA	NA	NA
AL163636.6	ENSG00000259171.1	NA	755.0	755.0	NA	NA	755.0	NA	NA	NA	NA	NA
AL163953.3	ENSG00000237356.1	NA	944.0	944.0	NA	NA	944.0	NA	NA	NA	NA	NA
AL353354.1	ENSG00000215902.1	NA	1731.0	1731.0	NA	NA	1731.0	NA	NA	NA	NA	NA
AL353354.2	ENSG00000269804.1	NA	1361.0	1361.0	NA	NA	1361.0	NA	NA	NA	NA	NA
AL353629.1	ENSG00000263875.1	NA	372.0	372.0	NA	NA	372.0	NA	NA	NA	NA	NA
AL353671.3	ENSG00000203659.4	NA	1832.0	1832.0	NA	NA	1832.0	NA	NA	NA	NA	NA
AL353898.3	ENSG00000237611.1	NA	470.0	470.0	NA	NA	470.0	NA	NA	NA	NA	NA
AL354808.1	ENSG00000257110.1	NA	533.0	533.0	NA	NA	533.0	NA	NA	NA	NA	NA
AL354993.1	ENSG00000227164.2	NA	449.0	449.0	NA	NA	449.0	NA	NA	NA	NA	NA
AL355388.1	ENSG00000222611.1	NA	278.0	278.0	NA	NA	278.0	NA	NA	NA	NA	NA
AL355490.1	ENSG00000224474.2	NA	118.0	118.0	NA	NA	118.0	NA	NA	NA	NA	NA
AL356020.1	ENSG00000266552.1	NA	163.0	163.0	NA	NA	163.0	NA	NA	NA	NA	NA
AL356740.1	ENSG00000234603.2	NA	498.0	498.0	NA	NA	498.0	NA	NA	NA	NA	NA
AL357673.1	ENSG00000248835.2	NA	911.0	911.0	NA	NA	911.0	NA	NA	NA	NA	NA
AL358113.1	ENSG00000269295.1	NA	1086.0	1086.0	NA	NA	1086.0	NA	NA	NA	NA	NA
AL358781.1	ENSG00000176868.1	NA	446.0	446.0	NA	NA	446.0	NA	NA	NA	NA	NA
AL359878.1	ENSG00000205740.1	NA	116.0	116.0	NA	NA	116.0	NA	NA	NA	NA	NA
AL391152.1	ENSG00000212928.1	NA	425.0	425.0	NA	NA	425.0	NA	NA	NA	NA	NA
AL391357.1	ENSG00000257033.1	NA	2131.0	2131.0	NA	NA	2131.0	NA	NA	NA	NA	NA
AL391421.1	ENSG00000204049.1	NA	1247.0	1247.0	NA	NA	1247.0	NA	NA	NA	NA	NA
AL391839.1	ENSG00000222309.1	NA	90.0	90.0	NA	NA	90.0	NA	NA	NA	NA	NA
AL441883.1	ENSG00000268059.1	NA	1105.0	1105.0	NA	NA	1105.0	NA	NA	NA	NA	NA
AL513327.1	ENSG00000256142.1	NA	633.0	633.0	NA	NA	633.0	NA	NA	NA	NA	NA
AL513477.1	ENSG00000178642.5	NA	743.0	743.0	NA	NA	743.0	NA	NA	NA	NA	NA
AL583828.1	ENSG00000187461.5	NA	346.0	346.0	NA	NA	346.0	NA	NA	NA	NA	NA
AL589743.1	ENSG00000225210.5	NA	502.0	502.0	NA	NA	502.0	NA	NA	NA	NA	NA
AL589765.1	ENSG00000240510.2	NA	880.0	880.0	NA	NA	880.0	NA	NA	NA	NA	NA
AL590369.1	ENSG00000255824.1	NA	1267.0	1267.0	NA	NA	1267.0	NA	NA	NA	NA	NA
AL590708.1	ENSG00000221297.1	NA	1853.0	1853.0	NA	NA	1853.0	NA	NA	NA	NA	NA
AL590710.1	ENSG00000256225.1	NA	1324.0	1324.0	NA	NA	1324.0	NA	NA	NA	NA	NA
AL590762.1	ENSG00000255591.1	NA	2527.0	2527.0	NA	NA	2527.0	NA	NA	NA	NA	NA
AL590764.1	ENSG00000265597.1	NA	2192.0	2192.0	NA	NA	2192.0	NA	NA	NA	NA	NA
AL590822.2	ENSG00000269554.1	NA	352.0	352.0	NA	NA	352.0	NA	NA	NA	NA	NA
AL590867.1	ENSG00000213121.2	NA	2788.0	2788.0	NA	NA	2788.0	NA	NA	NA	NA	NA
AL591479.1	ENSG00000269337.1	NA	NA	NaN	NaN	NaN	NaN	NA	NA	NA	NA	NA
AL592284.1	ENSG00000231360.2	NA	1645.0	1645.0	NA	NA	1645.0	NA	NA	NA	NA	NA
AL603831.1	ENSG00000264248.1	NA	535.0	535.0	NA	NA	535.0	NA	NA	NA	NA	NA
AL627171.1	ENSG00000197502.1	NA	798.0	798.0	NA	NA	798.0	NA	NA	NA	NA	NA
AL627171.2	ENSG00000269832.1	NA	899.0	899.0	NA	NA	899.0	NA	NA	NA	NA	NA
AL645608.1	ENSG00000268179.1	NA	566.0	566.0	NA	NA	566.0	NA	NA	NA	NA	NA
AL645728.1	ENSG00000215014.3	NA	219.0	219.0	NA	NA	219.0	NA	NA	NA	NA	NA
AL645728.2	ENSG00000215791.2	NA	552.0	552.0	NA	NA	552.0	NA	NA	NA	NA	NA
AL646016.1	ENSG00000268365.1	NA	177.0	177.0	NA	NA	177.0	NA	NA	NA	NA	NA
AL672294.1	ENSG00000227237.1	NA	809.0	809.0	NA	NA	809.0	NA	NA	NA	NA	NA
AL691523.1	ENSG00000264428.1	NA	601.0	601.0	NA	NA	601.0	NA	NA	NA	NA	NA
ALAD	ENSG00000148218.11	NA	719.0	840.0	318.0	0.3786	719.0	600.0	1200.0	NA	310.0	830.0
ALAS1	ENSG00000023330.10	NA	130.0	126.0	31.0	0.246	155.0	130.0	93.0	NA	120.0	180.0
ALCAM	ENSG00000170017.8	NA	1300.0	1554.0	752.0	0.4839	961.0	1300.0	2400.0	NA	620.0	1400.0
ALDH16A1	ENSG00000161618.5	NA	1924.0	1924.0	1845.0	0.9589	3229.0	620.0	NA	NA	NA	NA
ALDH18A1	ENSG00000059573.4	NA	1128.0	1128.0	NA	NA	1128.0	NA	NA	NA	890.0	NA
ALDH1A2	ENSG00000128918.10	NA	1247.0	1247.0	NA	NA	1247.0	NA	NA	NA	NA	NA
ALDH1A3	ENSG00000184254.12	NA	557.0	519.0	213.0	0.4104	557.0	710.0	290.0	NA	NA	NA
ALDH1B1	ENSG00000137124.6	NA	210.0	196.0	112.0	0.5714	301.0	78.0	210.0	NA	300.0	NA
ALDH1L1	ENSG00000144908.9	NA	950.0	947.0	55.0	0.0581	950.0	1e3	890.0	NA	NA	3500.0
ALDH1L1-AS1	ENSG00000250218.1	NA	1011.0	1011.0	NA	NA	1011.0	NA	NA	NA	NA	NA
ALDH1L2	ENSG00000136010.9	NA	885.0	885.0	516.0	0.5831	1250.0	520.0	NA	NA	NA	NA
ALDH2	ENSG00000111275.8	NA	1783.0	1783.0	NA	NA	1783.0	NA	NA	NA	1100.0	370.0
ALDH3A1	ENSG00000108602.13	NA	1100.0	1198.0	474.0	0.3957	1713.0	1100.0	780.0	NA	NA	NA
ALDH3A2	ENSG00000072210.14	NA	740.0	683.0	339.0	0.4963	740.0	320.0	990.0	NA	NA	430.0
ALDH3B1	ENSG00000006534.11	NA	548.0	548.0	102.0	0.1861	476.0	NA	620.0	NA	NA	NA
ALDH4A1	ENSG00000159423.12	NA	853.0	853.0	330.0	0.3869	1086.0	620.0	NA	NA	NA	800.0
ALDH5A1	ENSG00000112294.8	NA	1820.0	1820.0	820.0	0.4505	1240.0	2400.0	NA	NA	440.0	NA
ALDH6A1	ENSG00000119711.8	NA	797.0	1012.0	515.0	0.5089	797.0	1600.0	640.0	NA	1500.0	1400.0
ALDH7A1	ENSG00000164904.11	NA	1126.0	1126.0	545.0	0.484	1511.0	740.0	NA	NA	NA	NA
ALDH8A1	ENSG00000118514.9	NA	980.0	1101.0	355.0	0.3224	822.0	1500.0	980.0	NA	NA	NA
ALDH9A1	ENSG00000143149.8	NA	1108.0	1108.0	131.0	0.1182	1015.0	1200.0	NA	NA	240.0	280.0
ALDOA	ENSG00000149925.12	NA	2628.0	2628.0	668.0	0.2542	2156.0	NA	3100.0	NA	410.0	NA
ALDOC	ENSG00000109107.9	NA	1404.0	1404.0	NA	NA	1404.0	NA	NA	NA	1600.0	3200.0
ALG1	ENSG00000033011.7	NA	1084.0	1084.0	NA	NA	1084.0	NA	NA	NA	NA	NA
ALG10	ENSG00000139133.2	NA	684.0	684.0	NA	NA	684.0	NA	NA	NA	520.0	NA
ALG10B	ENSG00000175548.4	NA	642.0	642.0	NA	NA	642.0	NA	NA	NA	440.0	NA
ALG11	ENSG00000253710.1	NA	399.0	399.0	NA	NA	399.0	NA	NA	NA	NA	160.0
ALG12	ENSG00000182858.9	NA	1220.0	1220.0	991.0	0.8123	1921.0	520.0	NA	NA	NA	NA
ALG13	ENSG00000101901.6	NA	670.0	670.0	184.0	0.2746	800.0	NA	540.0	NA	160.0	NA
ALG13-AS1	ENSG00000229487.1	NA	742.0	742.0	NA	NA	742.0	NA	NA	NA	NA	NA
ALG14	ENSG00000172339.9	NA	500.0	764.0	474.0	0.6204	1311.0	500.0	480.0	NA	270.0	NA
ALG1L	ENSG00000189366.5	NA	1848.0	1848.0	2104.0	1.1385	3335.0	360.0	NA	NA	NA	NA
ALG1L10P	ENSG00000254016.2	NA	882.0	882.0	NA	NA	882.0	NA	NA	NA	NA	NA
ALG1L11P	ENSG00000249889.1	NA	283.0	283.0	NA	NA	283.0	NA	NA	NA	NA	NA
ALG1L13P	ENSG00000253981.1	NA	337.0	337.0	NA	NA	337.0	NA	NA	NA	NA	NA
ALG1L2	ENSG00000251287.4	NA	295.0	295.0	NA	NA	295.0	NA	NA	NA	NA	NA
ALG1L6P	ENSG00000238278.3	NA	633.0	633.0	NA	NA	633.0	NA	NA	NA	NA	NA
ALG1L7P	ENSG00000251271.2	NA	1235.0	1235.0	NA	NA	1235.0	NA	NA	NA	NA	NA
ALG1L8P	ENSG00000227620.4	NA	835.0	835.0	NA	NA	835.0	NA	NA	NA	NA	NA
ALG1L9P	ENSG00000254978.2	NA	914.0	914.0	NA	NA	914.0	NA	NA	NA	NA	NA
ALG2	ENSG00000119523.8	NA	150.0	193.0	84.0	0.4352	290.0	140.0	150.0	NA	67.0	NA
ALG3	ENSG00000214160.5	NA	1660.0	1660.0	906.0	0.5458	1019.0	NA	2300.0	NA	NA	1300.0
ALG5	ENSG00000120697.4	NA	450.0	550.0	264.0	0.48	849.0	450.0	350.0	NA	240.0	NA
ALG6	ENSG00000088035.11	NA	1966.0	1966.0	472.0	0.2401	1632.0	NA	2300.0	NA	810.0	NA
ALG9	ENSG00000086848.10	NA	1300.0	1542.0	508.0	0.3294	2125.0	1200.0	1300.0	NA	350.0	NA
ALG9	ENSG00000258529.1	NA	1300.0	1433.0	321.0	0.224	1800.0	1200.0	1300.0	NA	350.0	NA
ALKBH1	ENSG00000100601.5	NA	53.0	89.0	65.0	0.7303	164.0	49.0	53.0	NA	76.0	NA
ALKBH2	ENSG00000189046.6	NA	150.0	340.0	355.0	1.0441	750.0	120.0	150.0	NA	76.0	NA
ALKBH3	ENSG00000166199.8	NA	330.0	483.0	318.0	0.6584	849.0	270.0	330.0	NA	NA	NA
ALKBH3-AS1	ENSG00000244926.2	NA	783.0	783.0	NA	NA	783.0	NA	NA	NA	NA	NA
ALKBH4	ENSG00000160993.3	NA	170.0	210.0	96.0	0.4571	319.0	170.0	140.0	NA	79.0	NA
ALKBH5	ENSG00000091542.8	NA	400.0	412.0	73.0	0.1772	346.0	400.0	490.0	NA	280.0	NA
ALKBH6	ENSG00000239382.6	NA	1386.0	1386.0	445.0	0.3211	1071.0	NA	1700.0	NA	400.0	NA
ALKBH7	ENSG00000125652.3	NA	2100.0	1757.0	897.0	0.5105	2432.0	740.0	2100.0	NA	730.0	NA
ALKBH8	ENSG00000137760.10	NA	280.0	294.0	82.0	0.2789	382.0	280.0	220.0	NA	340.0	NA
ALMS1	ENSG00000116127.13	NA	390.0	549.0	365.0	0.6648	967.0	390.0	290.0	NA	340.0	NA
ALOX12	ENSG00000108839.7	NA	465.0	465.0	403.0	0.8667	180.0	NA	750.0	NA	NA	NA
ALOX12B	ENSG00000179477.5	NA	1464.0	1464.0	1466.0	1.0014	427.0	2500.0	NA	NA	NA	NA
ALOX12P2	ENSG00000262943.3	NA	510.0	437.0	154.0	0.3524	541.0	510.0	260.0	NA	NA	NA
ALOXE3	ENSG00000179148.5	NA	1077.0	1077.0	477.0	0.4429	1414.0	NA	740.0	NA	NA	NA
ALPK1	ENSG00000073331.13	NA	320.0	369.0	199.0	0.5393	588.0	320.0	200.0	NA	NA	NA
ALPK3	ENSG00000136383.6	NA	605.0	605.0	389.0	0.643	880.0	NA	330.0	NA	NA	NA
ALPL	ENSG00000162551.9	NA	3e3	3e3	NA	NA	3e3	NA	NA	NA	NA	NA
ALS2	ENSG00000003393.10	NA	380.0	414.0	95.0	0.2295	521.0	340.0	380.0	NA	NA	NA
ALS2CR11	ENSG00000155754.10	NA	554.0	554.0	91.0	0.1643	618.0	NA	490.0	NA	NA	NA
ALX1	ENSG00000180318.3	NA	60.0	107.0	93.0	0.8692	214.0	60.0	46.0	NA	NA	NA
ALX3	ENSG00000156150.6	NA	338.0	338.0	45.0	0.1331	307.0	NA	370.0	NA	NA	NA
ALX4	ENSG00000052850.5	NA	480.0	405.0	176.0	0.4346	204.0	480.0	530.0	NA	NA	NA
ALYREF	ENSG00000183684.6	NA	1018.0	1018.0	NA	NA	1018.0	NA	NA	NA	NA	NA
AMACR	ENSG00000242110.3	NA	404.0	404.0	NA	NA	404.0	NA	NA	NA	150.0	620.0
AMBRA1	ENSG00000110497.10	NA	220.0	279.0	139.0	0.4982	438.0	180.0	220.0	NA	NA	NA
AMD1	ENSG00000123505.10	NA	76.0	116.0	79.0	0.681	207.0	65.0	76.0	NA	120.0	69.0
AMDHD1	ENSG00000139344.3	NA	490.0	790.0	709.0	0.8975	280.0	1600.0	490.0	NA	NA	NA
AMDHD2	ENSG00000162066.10	NA	500.0	500.0	NA	NA	500.0	NA	NA	NA	NA	NA
AMER1	ENSG00000184675.5	NA	320.0	320.0	90.0	0.2812	410.0	230.0	320.0	NA	NA	NA
AMFR	ENSG00000159461.10	NA	1013.0	1013.0	406.0	0.4008	726.0	1300.0	NA	NA	340.0	NA
AMH	ENSG00000104899.4	NA	555.0	555.0	NA	NA	555.0	NA	NA	NA	NA	NA
AMHR2	ENSG00000135409.6	NA	1540.0	1647.0	314.0	0.1906	1540.0	1400.0	2e3	NA	NA	NA
AMIGO1	ENSG00000181754.6	NA	318.0	326.0	50.0	0.1534	318.0	380.0	280.0	NA	NA	NA
AMIGO2	ENSG00000139211.5	NA	290.0	693.0	787.0	1.1356	290.0	1600.0	190.0	NA	NA	NA
AMIGO3	ENSG00000176020.7	NA	519.0	519.0	NA	NA	519.0	NA	NA	NA	NA	NA
AMMECR1	ENSG00000101935.5	NA	1300.0	1371.0	896.0	0.6535	513.0	2300.0	1300.0	NA	460.0	NA
AMMECR1L	ENSG00000144233.5	NA	98.0	131.0	59.0	0.4504	199.0	95.0	98.0	NA	100.0	NA
AMN	ENSG00000166126.6	NA	1115.0	1115.0	771.0	0.6915	1660.0	NA	570.0	NA	NA	NA
AMN1	ENSG00000151743.6	NA	920.0	847.0	199.0	0.2349	622.0	1e3	920.0	NA	NA	NA
AMOT	ENSG00000126016.9	NA	1100.0	1300.0	721.0	0.5546	700.0	2100.0	1100.0	NA	NA	830.0
AMOTL1	ENSG00000166025.13	NA	390.0	361.0	110.0	0.3047	454.0	240.0	390.0	NA	NA	NA
AMOTL2	ENSG00000114019.10	NA	200.0	277.0	177.0	0.639	152.0	480.0	200.0	NA	NA	40.0
AMPD2	ENSG00000116337.11	NA	440.0	505.0	176.0	0.3485	704.0	440.0	370.0	NA	170.0	NA
AMPD3	ENSG00000133805.11	NA	291.0	291.0	NA	NA	291.0	NA	NA	NA	NA	NA
AMT	ENSG00000145020.10	NA	1400.0	1618.0	992.0	0.6131	753.0	2700.0	1400.0	NA	NA	NA
AMY2B	ENSG00000240038.2	NA	346.0	346.0	NA	NA	346.0	NA	NA	NA	120.0	NA
AMZ1	ENSG00000174945.9	NA	756.0	756.0	9.0	0.0119	763.0	NA	750.0	NA	NA	NA
AMZ2	ENSG00000196704.7	NA	1172.0	1172.0	526.0	0.4488	1544.0	NA	800.0	NA	700.0	NA
AMZ2P1	ENSG00000214174.4	NA	420.0	415.0	93.0	0.2241	506.0	420.0	320.0	NA	NA	NA
ANAPC1	ENSG00000153107.7	NA	842.0	842.0	NA	NA	842.0	NA	NA	NA	290.0	NA
ANAPC10	ENSG00000164162.8	NA	200.0	321.0	290.0	0.9034	652.0	200.0	110.0	NA	130.0	69.0
ANAPC11	ENSG00000141552.13	NA	1387.0	1387.0	NA	NA	1387.0	NA	NA	NA	NA	NA
ANAPC13	ENSG00000129055.8	NA	270.0	370.0	218.0	0.5892	620.0	220.0	270.0	NA	160.0	550.0
ANAPC15	ENSG00000110200.4	NA	1593.0	1593.0	839.0	0.5267	2186.0	NA	1e3	NA	NA	NA
ANAPC16	ENSG00000166295.4	NA	1442.0	1442.0	NA	NA	1442.0	NA	NA	NA	NA	NA
ANAPC1P1	ENSG00000233673.2	NA	604.0	604.0	NA	NA	604.0	NA	NA	NA	NA	NA
ANAPC2	ENSG00000176248.7	NA	1004.0	941.0	198.0	0.2104	1004.0	1100.0	720.0	NA	NA	NA
ANAPC4	ENSG00000053900.6	NA	310.0	434.0	260.0	0.5991	733.0	310.0	260.0	NA	440.0	NA
ANAPC7	ENSG00000196510.8	NA	510.0	793.0	535.0	0.6747	1410.0	510.0	460.0	NA	420.0	NA
ANG	ENSG00000214274.5	NA	680.0	680.0	NA	NA	680.0	NA	NA	NA	NA	NA
ANGEL1	ENSG00000013523.5	NA	852.0	852.0	470.0	0.5516	1184.0	520.0	NA	NA	610.0	NA
ANGEL2	ENSG00000174606.8	NA	770.0	809.0	274.0	0.3387	557.0	1100.0	770.0	NA	390.0	NA
ANGPT2	ENSG00000091879.9	NA	380.0	360.0	72.0	0.2	420.0	380.0	280.0	NA	NA	NA
ANGPTL2	ENSG00000136859.5	NA	470.0	429.0	86.0	0.2005	488.0	470.0	330.0	NA	NA	NA
ANGPTL4	ENSG00000167772.7	NA	439.0	439.0	154.0	0.3508	548.0	NA	330.0	NA	NA	NA
ANGPTL5	ENSG00000187151.3	NA	242.0	242.0	124.0	0.5124	154.0	NA	330.0	NA	NA	NA
ANGPTL6	ENSG00000130812.6	NA	1016.0	1016.0	730.0	0.7185	1532.0	NA	500.0	NA	NA	NA
ANK1	ENSG00000029534.15	NA	960.0	872.0	161.0	0.1846	686.0	970.0	960.0	NA	NA	NA
ANK2	ENSG00000145362.12	NA	602.0	602.0	300.0	0.4983	814.0	390.0	NA	NA	180.0	NA
ANK3	ENSG00000151150.16	NA	460.0	526.0	115.0	0.2186	659.0	460.0	460.0	NA	NA	NA
ANKAR	ENSG00000151687.10	NA	359.0	359.0	55.0	0.1532	398.0	NA	320.0	NA	NA	NA
ANKDD1A	ENSG00000166839.12	NA	830.0	1071.0	643.0	0.6004	584.0	1800.0	830.0	NA	NA	NA
ANKDD1B	ENSG00000189045.9	NA	536.0	536.0	416.0	0.7761	241.0	NA	830.0	NA	NA	NA
ANKEF1	ENSG00000132623.11	NA	370.0	367.0	106.0	0.2888	472.0	260.0	370.0	NA	NA	NA
ANKFY1	ENSG00000185722.12	NA	641.0	640.0	150.0	0.2344	641.0	490.0	790.0	NA	180.0	NA
ANKH	ENSG00000154122.8	NA	617.0	1206.0	1122.0	0.9303	617.0	500.0	2500.0	NA	220.0	NA
ANKHD1	ENSG00000131503.16	NA	610.0	610.0	NA	NA	610.0	NA	NA	NA	300.0	NA
ANKHD1-EIF4EBP3	ENSG00000254996.1	NA	603.0	603.0	NA	NA	603.0	NA	NA	NA	NA	NA
ANKIB1	ENSG00000001629.5	NA	410.0	442.0	141.0	0.319	596.0	320.0	410.0	NA	290.0	NA
ANKLE1	ENSG00000160117.10	NA	359.0	359.0	157.0	0.4373	248.0	NA	470.0	NA	NA	NA
ANKLE2	ENSG00000176915.10	NA	270.0	349.0	172.0	0.4928	546.0	270.0	230.0	NA	NA	NA
ANKMY1	ENSG00000144504.11	NA	420.0	643.0	486.0	0.7558	309.0	1200.0	420.0	NA	NA	NA
ANKMY2	ENSG00000106524.4	NA	190.0	255.0	168.0	0.6588	446.0	130.0	190.0	NA	620.0	200.0
ANKRA2	ENSG00000164331.5	NA	206.0	272.0	128.0	0.4706	206.0	420.0	190.0	NA	220.0	NA
ANKRD1	ENSG00000148677.6	NA	490.0	500.0	196.0	0.392	309.0	700.0	490.0	NA	NA	NA
ANKRD10	ENSG00000088448.10	NA	480.0	529.0	218.0	0.4121	768.0	480.0	340.0	NA	550.0	NA
ANKRD10-IT1	ENSG00000229152.1	NA	293.0	293.0	NA	NA	293.0	NA	NA	NA	NA	NA
ANKRD11	ENSG00000167522.10	NA	580.0	476.0	214.0	0.4496	618.0	580.0	230.0	NA	85.0	NA
ANKRD12	ENSG00000101745.11	NA	350.0	273.0	150.0	0.5495	369.0	350.0	100.0	NA	310.0	83.0
ANKRD13A	ENSG00000076513.12	NA	798.0	798.0	257.0	0.3221	617.0	NA	980.0	NA	450.0	NA
ANKRD13B	ENSG00000198720.8	NA	1e3	1034.0	353.0	0.3414	1403.0	700.0	1e3	NA	350.0	NA
ANKRD13C	ENSG00000118454.8	NA	330.0	314.0	77.0	0.2452	381.0	330.0	230.0	NA	370.0	NA
ANKRD13D	ENSG00000172932.10	NA	390.0	420.0	61.0	0.1452	491.0	380.0	390.0	NA	290.0	NA
ANKRD16	ENSG00000134461.11	NA	220.0	218.0	3.0	0.0138	215.0	220.0	220.0	NA	NA	NA
ANKRD17	ENSG00000132466.13	NA	190.0	218.0	86.0	0.3945	314.0	190.0	150.0	NA	100.0	72.0
ANKRD18A	ENSG00000180071.14	NA	806.0	806.0	305.0	0.3784	1022.0	NA	590.0	NA	NA	NA
ANKRD18A	ENSG00000273170.1	NA	832.0	832.0	342.0	0.4111	1074.0	NA	590.0	NA	NA	NA
ANKRD18B	ENSG00000230453.5	NA	540.0	573.0	221.0	0.3857	809.0	540.0	370.0	NA	NA	NA
ANKRD18CP	ENSG00000159712.10	NA	239.0	239.0	NA	NA	239.0	NA	NA	NA	NA	NA
ANKRD18DP	ENSG00000226435.6	NA	355.0	335.0	67.0	0.2	355.0	260.0	390.0	NA	NA	NA
ANKRD18EP	ENSG00000217165.1	NA	276.0	276.0	NA	NA	276.0	NA	NA	NA	NA	NA
ANKRD19P	ENSG00000187984.8	NA	650.0	650.0	482.0	0.7415	309.0	NA	990.0	NA	NA	NA
ANKRD20A14P	ENSG00000232745.2	NA	521.0	521.0	NA	NA	521.0	NA	NA	NA	NA	NA
ANKRD20A18P	ENSG00000249493.1	NA	277.0	277.0	NA	NA	277.0	NA	NA	NA	NA	NA
ANKRD20A5P	ENSG00000186481.11	NA	760.0	712.0	138.0	0.1938	556.0	760.0	820.0	NA	NA	NA
ANKRD23	ENSG00000163126.10	NA	760.0	760.0	NA	NA	760.0	NA	NA	NA	NA	NA
ANKRD24	ENSG00000089847.8	NA	576.0	576.0	249.0	0.4323	752.0	NA	400.0	NA	NA	NA
ANKRD26	ENSG00000107890.12	NA	420.0	388.0	68.0	0.1753	434.0	420.0	310.0	NA	NA	100.0
ANKRD27	ENSG00000105186.10	NA	527.0	456.0	190.0	0.4167	527.0	600.0	240.0	NA	280.0	NA
ANKRD28	ENSG00000206560.6	NA	430.0	457.0	93.0	0.2035	560.0	380.0	430.0	NA	330.0	NA
ANKRD29	ENSG00000154065.12	NA	859.0	859.0	482.0	0.5611	518.0	1200.0	NA	NA	NA	NA
ANKRD31	ENSG00000145700.5	NA	320.0	332.0	69.0	0.2078	406.0	320.0	270.0	NA	NA	NA
ANKRD32	ENSG00000133302.8	NA	250.0	245.0	103.0	0.4204	346.0	250.0	140.0	NA	260.0	NA
ANKRD33B	ENSG00000164236.7	NA	330.0	330.0	71.0	0.2152	279.0	NA	380.0	NA	NA	NA
ANKRD34B	ENSG00000189127.3	NA	790.0	731.0	215.0	0.2941	493.0	790.0	910.0	NA	NA	NA
ANKRD36	ENSG00000135976.12	NA	1247.0	1247.0	641.0	0.514	794.0	NA	1700.0	NA	NA	NA
ANKRD36B	ENSG00000196912.8	NA	1415.0	1415.0	1252.0	0.8848	530.0	NA	2300.0	NA	NA	NA
ANKRD36BP1	ENSG00000214262.4	NA	503.0	503.0	NA	NA	503.0	NA	NA	NA	NA	NA
ANKRD36C	ENSG00000174501.10	NA	572.0	572.0	209.0	0.3654	425.0	NA	720.0	NA	NA	NA
ANKRD37	ENSG00000186352.4	NA	342.0	917.0	1024.0	1.1167	342.0	2100.0	310.0	NA	NA	NA
ANKRD39	ENSG00000213337.4	NA	560.0	637.0	188.0	0.2951	851.0	500.0	560.0	NA	360.0	NA
ANKRD40	ENSG00000154945.6	NA	320.0	285.0	79.0	0.2772	194.0	340.0	320.0	NA	120.0	150.0
ANKRD42	ENSG00000137494.9	NA	730.0	755.0	144.0	0.1907	626.0	730.0	910.0	NA	NA	NA
ANKRD44	ENSG00000065413.12	NA	420.0	397.0	176.0	0.4433	560.0	420.0	210.0	NA	NA	NA
ANKRD46	ENSG00000186106.7	NA	646.0	849.0	483.0	0.5689	646.0	500.0	1400.0	NA	490.0	180.0
ANKRD49	ENSG00000168876.4	NA	190.0	180.0	75.0	0.4167	249.0	190.0	100.0	NA	51.0	NA
ANKRD50	ENSG00000151458.7	NA	100.0	125.0	70.0	0.56	204.0	100.0	72.0	NA	NA	NA
ANKRD52	ENSG00000139645.9	NA	1e3	888.0	285.0	0.3209	564.0	1100.0	1e3	NA	NA	NA
ANKRD54	ENSG00000100124.8	NA	230.0	404.0	327.0	0.8094	781.0	230.0	200.0	NA	120.0	NA
ANKRD6	ENSG00000135299.12	NA	1600.0	1315.0	583.0	0.4433	644.0	1700.0	1600.0	NA	NA	NA
ANKRD9	ENSG00000156381.4	NA	480.0	431.0	112.0	0.2599	303.0	510.0	480.0	NA	NA	NA
ANKS1A	ENSG00000064999.12	NA	530.0	492.0	118.0	0.2398	586.0	360.0	530.0	NA	160.0	140.0
ANKS1B	ENSG00000185046.14	NA	599.0	599.0	NA	NA	599.0	NA	NA	NA	NA	NA
ANKS3	ENSG00000168096.10	NA	1985.0	1985.0	1435.0	0.7229	970.0	NA	3e3	NA	NA	NA
ANKS6	ENSG00000165138.12	NA	683.0	928.0	684.0	0.7371	683.0	400.0	1700.0	NA	NA	NA
ANKUB1	ENSG00000206199.5	NA	795.0	795.0	NA	NA	795.0	NA	NA	NA	NA	NA
ANKZF1	ENSG00000163516.9	NA	727.0	727.0	632.0	0.8693	1174.0	NA	280.0	NA	220.0	NA
ANLN	ENSG00000011426.6	NA	450.0	472.0	148.0	0.3136	337.0	450.0	630.0	NA	370.0	NA
ANO1	ENSG00000131620.13	NA	510.0	609.0	210.0	0.3448	467.0	850.0	510.0	NA	NA	NA
ANO2	ENSG00000047617.10	NA	1200.0	1455.0	563.0	0.3869	1065.0	1200.0	2100.0	NA	NA	NA
ANO4	ENSG00000151572.12	NA	987.0	987.0	208.0	0.2107	1134.0	NA	840.0	NA	NA	NA
ANO5	ENSG00000171714.10	NA	812.0	812.0	210.0	0.2586	663.0	960.0	NA	NA	NA	NA
ANO6	ENSG00000177119.11	NA	1e3	848.0	354.0	0.4175	443.0	1e3	1100.0	NA	NA	NA
ANO7	ENSG00000146205.9	NA	760.0	709.0	336.0	0.4739	1017.0	760.0	350.0	NA	NA	NA
ANO7P1	ENSG00000237276.4	NA	319.0	319.0	NA	NA	319.0	NA	NA	NA	NA	NA
ANO8	ENSG00000074855.6	NA	872.0	872.0	12.0	0.0138	863.0	NA	880.0	NA	NA	NA
ANP32A	ENSG00000140350.11	NA	500.0	561.0	325.0	0.5793	912.0	270.0	500.0	NA	390.0	620.0
ANP32B	ENSG00000136938.8	NA	1e3	945.0	189.0	0.2	735.0	1e3	1100.0	NA	320.0	620.0
ANP32E	ENSG00000143401.10	NA	1069.0	1069.0	NA	NA	1069.0	NA	NA	NA	510.0	5200.0
ANTXR1	ENSG00000169604.15	NA	1433.0	1433.0	802.0	0.5597	866.0	NA	2e3	NA	NA	NA
ANTXR2	ENSG00000163297.12	NA	511.0	434.0	187.0	0.4309	511.0	220.0	570.0	NA	NA	NA
ANXA1	ENSG00000135046.9	NA	723.0	723.0	NA	NA	723.0	NA	NA	NA	NA	NA
ANXA11	ENSG00000122359.13	NA	1576.0	1576.0	985.0	0.625	2273.0	880.0	NA	NA	680.0	720.0
ANXA2	ENSG00000182718.12	NA	1476.0	1476.0	317.0	0.2148	1252.0	1700.0	NA	NA	720.0	340.0
ANXA2R	ENSG00000177721.3	NA	450.0	547.0	414.0	0.7569	190.0	1e3	450.0	NA	NA	NA
ANXA4	ENSG00000196975.10	NA	1542.0	1542.0	648.0	0.4202	1084.0	2e3	NA	NA	NA	830.0
ANXA7	ENSG00000138279.11	NA	690.0	868.0	483.0	0.5565	1415.0	500.0	690.0	NA	500.0	500.0
ANXA9	ENSG00000143412.5	NA	769.0	1076.0	815.0	0.7574	769.0	2e3	460.0	NA	NA	NA
AOC2	ENSG00000131480.4	NA	1555.0	1555.0	1761.0	1.1325	310.0	NA	2800.0	NA	NA	NA
AOC3	ENSG00000131471.2	NA	519.0	519.0	298.0	0.5742	308.0	NA	730.0	NA	NA	830.0
AP000251.3	ENSG00000237594.2	NA	763.0	763.0	NA	NA	763.0	NA	NA	NA	NA	NA
AP000254.8	ENSG00000273271.1	NA	164.0	164.0	NA	NA	164.0	NA	NA	NA	NA	NA
AP000275.65	ENSG00000265590.5	NA	643.0	643.0	NA	NA	643.0	NA	NA	NA	NA	NA
AP000282.2	ENSG00000227757.1	NA	82.0	82.0	NA	NA	82.0	NA	NA	NA	NA	NA
AP000295.9	ENSG00000249624.4	NA	471.0	471.0	NA	NA	471.0	NA	NA	NA	NA	NA
AP000304.12	ENSG00000249209.1	NA	1252.0	1252.0	NA	NA	1252.0	NA	NA	NA	NA	NA
AP000318.2	ENSG00000214955.5	NA	231.0	231.0	NA	NA	231.0	NA	NA	NA	NA	NA
AP000320.6	ENSG00000225555.1	NA	535.0	535.0	NA	NA	535.0	NA	NA	NA	NA	NA
AP000320.7	ENSG00000272657.1	NA	992.0	992.0	NA	NA	992.0	NA	NA	NA	NA	NA
AP000347.2	ENSG00000272578.1	NA	605.0	605.0	NA	NA	605.0	NA	NA	NA	NA	NA
AP000347.4	ENSG00000234353.2	NA	437.0	437.0	NA	NA	437.0	NA	NA	NA	NA	NA
AP000349.1	ENSG00000267954.1	NA	833.0	833.0	NA	NA	833.0	NA	NA	NA	NA	NA
AP000350.10	ENSG00000251357.4	NA	3083.0	3083.0	NA	NA	3083.0	NA	NA	NA	NA	NA
AP000350.4	ENSG00000218537.1	NA	3734.0	3734.0	NA	NA	3734.0	NA	NA	NA	NA	NA
AP000442.1	ENSG00000255139.1	NA	519.0	519.0	NA	NA	519.0	NA	NA	NA	NA	NA
AP000487.5	ENSG00000246889.2	NA	390.0	390.0	NA	NA	390.0	NA	NA	NA	NA	NA
AP000487.6	ENSG00000254604.1	NA	699.0	699.0	NA	NA	699.0	NA	NA	NA	NA	NA
AP000525.10	ENSG00000232775.2	NA	401.0	401.0	NA	NA	401.0	NA	NA	NA	NA	NA
AP000525.9	ENSG00000206195.6	NA	685.0	685.0	NA	NA	685.0	NA	NA	NA	NA	NA
AP000580.1	ENSG00000219529.2	NA	1122.0	1122.0	NA	NA	1122.0	NA	NA	NA	NA	NA
AP000593.7	ENSG00000255843.1	NA	545.0	545.0	NA	NA	545.0	NA	NA	NA	NA	NA
AP000688.1	ENSG00000268098.1	NA	260.0	260.0	NA	NA	260.0	NA	NA	NA	NA	NA
AP000688.11	ENSG00000236677.1	NA	288.0	288.0	NA	NA	288.0	NA	NA	NA	NA	NA
AP000688.14	ENSG00000230212.2	NA	950.0	950.0	NA	NA	950.0	NA	NA	NA	NA	NA
AP000692.10	ENSG00000273199.1	NA	274.0	274.0	NA	NA	274.0	NA	NA	NA	NA	NA
AP000695.4	ENSG00000233818.1	NA	423.0	423.0	NA	NA	423.0	NA	NA	NA	NA	NA
AP000697.6	ENSG00000224269.1	NA	217.0	217.0	NA	NA	217.0	NA	NA	NA	NA	NA
AP000704.5	ENSG00000224790.1	NA	171.0	171.0	NA	NA	171.0	NA	NA	NA	NA	NA
AP000708.1	ENSG00000255537.1	NA	1447.0	1447.0	NA	NA	1447.0	NA	NA	NA	NA	NA
AP000721.4	ENSG00000256100.1	NA	1995.0	1995.0	NA	NA	1995.0	NA	NA	NA	NA	NA
AP000758.1	ENSG00000269601.1	NA	979.0	979.0	NA	NA	979.0	NA	NA	NA	NA	NA
AP000783.1	ENSG00000254667.1	NA	324.0	324.0	NA	NA	324.0	NA	NA	NA	NA	NA
AP000892.4	ENSG00000250699.1	NA	537.0	537.0	NA	NA	537.0	NA	NA	NA	NA	NA
AP001029.1	ENSG00000256786.1	NA	1066.0	1066.0	NA	NA	1066.0	NA	NA	NA	NA	NA
AP001053.11	ENSG00000215458.4	NA	508.0	508.0	NA	NA	508.0	NA	NA	NA	NA	NA
AP001062.1	ENSG00000255902.1	NA	1273.0	1273.0	NA	NA	1273.0	NA	NA	NA	NA	NA
AP001062.7	ENSG00000184441.4	NA	1184.0	1184.0	NA	NA	1184.0	NA	NA	NA	NA	NA
AP001062.8	ENSG00000241728.1	NA	1849.0	1849.0	NA	NA	1849.0	NA	NA	NA	NA	NA
AP001062.9	ENSG00000232969.1	NA	219.0	219.0	NA	NA	219.0	NA	NA	NA	NA	NA
AP001258.4	ENSG00000245571.2	NA	175.0	175.0	NA	NA	175.0	NA	NA	NA	NA	NA
AP001266.1	ENSG00000175827.2	NA	247.0	247.0	NA	NA	247.0	NA	NA	NA	NA	NA
AP001347.6	ENSG00000224905.2	NA	596.0	596.0	NA	NA	596.0	NA	NA	NA	NA	NA
AP001362.1	ENSG00000269018.1	NA	427.0	427.0	NA	NA	427.0	NA	NA	NA	NA	NA
AP001372.2	ENSG00000254837.1	NA	164.0	164.0	NA	NA	164.0	NA	NA	NA	NA	NA
AP001412.1	ENSG00000272948.1	NA	165.0	165.0	NA	NA	165.0	NA	NA	NA	NA	NA
AP001432.14	ENSG00000242553.1	NA	545.0	545.0	NA	NA	545.0	NA	NA	NA	NA	NA
AP001439.2	ENSG00000224541.1	NA	745.0	745.0	NA	NA	745.0	NA	NA	NA	NA	NA
AP001468.1	ENSG00000235878.4	NA	643.0	643.0	NA	NA	643.0	NA	NA	NA	NA	NA
AP001468.58	ENSG00000228404.1	NA	1815.0	1815.0	NA	NA	1815.0	NA	NA	NA	NA	NA
AP001469.9	ENSG00000239415.1	NA	1191.0	1191.0	NA	NA	1191.0	NA	NA	NA	NA	NA
AP001601.2	ENSG00000223563.1	NA	166.0	166.0	NA	NA	166.0	NA	NA	NA	NA	NA
AP001615.9	ENSG00000236883.1	NA	73.0	73.0	NA	NA	73.0	NA	NA	NA	NA	NA
AP001628.6	ENSG00000225218.1	NA	339.0	339.0	NA	NA	339.0	NA	NA	NA	NA	NA
AP001816.1	ENSG00000254531.1	NA	847.0	847.0	NA	NA	847.0	NA	NA	NA	NA	NA
AP002884.3	ENSG00000272790.1	NA	551.0	551.0	NA	NA	551.0	NA	NA	NA	NA	NA
AP003041.2	ENSG00000267981.1	NA	736.0	736.0	NA	NA	736.0	NA	NA	NA	NA	NA
AP003068.12	ENSG00000255173.1	NA	111.0	111.0	NA	NA	111.0	NA	NA	NA	NA	NA
AP003068.23	ENSG00000254614.1	NA	664.0	664.0	NA	NA	664.0	NA	NA	NA	NA	NA
AP003068.6	ENSG00000187066.4	NA	960.0	960.0	NA	NA	960.0	NA	NA	NA	NA	NA
AP003068.9	ENSG00000254501.1	NA	4491.0	4491.0	NA	NA	4491.0	NA	NA	NA	NA	NA
AP003419.11	ENSG00000256514.1	NA	1842.0	1842.0	NA	NA	1842.0	NA	NA	NA	NA	NA
AP003419.16	ENSG00000255949.1	NA	2684.0	2684.0	NA	NA	2684.0	NA	NA	NA	NA	NA
AP005482.1	ENSG00000215527.3	NA	347.0	347.0	NA	NA	347.0	NA	NA	NA	NA	NA
AP006216.10	ENSG00000226645.1	NA	151.0	151.0	NA	NA	151.0	NA	NA	NA	NA	NA
AP006216.11	ENSG00000231611.1	NA	197.0	197.0	NA	NA	197.0	NA	NA	NA	NA	NA
AP006216.12	ENSG00000235910.1	NA	370.0	370.0	NA	NA	370.0	NA	NA	NA	NA	NA
AP006621.1	ENSG00000177236.3	NA	476.0	476.0	NA	NA	476.0	NA	NA	NA	NA	NA
AP006621.5	ENSG00000255284.1	NA	446.0	446.0	NA	NA	446.0	NA	NA	NA	NA	NA
AP006621.8	ENSG00000255108.1	NA	1922.0	1922.0	NA	NA	1922.0	NA	NA	NA	NA	NA
AP006621.9	ENSG00000269915.1	NA	453.0	453.0	NA	NA	453.0	NA	NA	NA	NA	NA
AP1AR	ENSG00000138660.7	NA	500.0	1063.0	985.0	0.9266	488.0	2200.0	500.0	NA	NA	NA
AP1B1	ENSG00000100280.12	NA	1598.0	1598.0	NA	NA	1598.0	NA	NA	NA	550.0	1700.0
AP1G1	ENSG00000166747.8	NA	300.0	325.0	91.0	0.28	426.0	250.0	300.0	NA	490.0	400.0
AP1G2	ENSG00000213983.7	NA	1807.0	1807.0	1263.0	0.6989	914.0	NA	2700.0	NA	280.0	990.0
AP1M1	ENSG00000072958.4	NA	1030.0	1030.0	98.0	0.0951	961.0	1100.0	NA	NA	430.0	NA
AP1S1	ENSG00000106367.9	NA	1923.0	1923.0	NA	NA	1923.0	NA	NA	NA	1800.0	NA
AP1S2	ENSG00000182287.9	NA	1113.0	1113.0	264.0	0.2372	926.0	NA	1300.0	NA	1e3	NA
AP1S3	ENSG00000152056.12	NA	1400.0	1807.0	1531.0	0.8473	521.0	1400.0	3500.0	NA	270.0	NA
AP2A2	ENSG00000183020.9	NA	960.0	920.0	263.0	0.2859	1161.0	640.0	960.0	NA	470.0	NA
AP2B1	ENSG00000006125.12	NA	854.0	854.0	NA	NA	854.0	NA	NA	NA	970.0	240.0
AP2M1	ENSG00000161203.9	NA	2789.0	2789.0	NA	NA	2789.0	NA	NA	NA	960.0	770.0
AP2S1	ENSG00000042753.7	NA	2519.0	2519.0	NA	NA	2519.0	NA	NA	NA	640.0	3200.0
AP3B1	ENSG00000132842.9	NA	990.0	1008.0	287.0	0.2847	1304.0	990.0	730.0	NA	500.0	620.0
AP3B2	ENSG00000103723.8	NA	802.0	802.0	279.0	0.3479	605.0	NA	1e3	NA	NA	NA
AP3D1	ENSG00000065000.11	NA	1682.0	1682.0	449.0	0.2669	1365.0	2e3	NA	NA	280.0	NA
AP3M1	ENSG00000185009.8	NA	880.0	880.0	NA	NA	880.0	NA	NA	NA	420.0	NA
AP3M2	ENSG00000070718.7	NA	420.0	420.0	43.0	0.1024	451.0	NA	390.0	NA	90.0	NA
AP3S1	ENSG00000177879.10	NA	1026.0	1026.0	348.0	0.3392	1272.0	NA	780.0	NA	950.0	1700.0
AP3S2	ENSG00000157823.12	NA	697.0	697.0	NA	NA	697.0	NA	NA	NA	NA	NA
AP4B1	ENSG00000134262.8	NA	300.0	299.0	129.0	0.4314	427.0	300.0	170.0	NA	170.0	NA
AP4B1-AS1	ENSG00000226167.1	NA	453.0	453.0	NA	NA	453.0	NA	NA	NA	NA	NA
AP4E1	ENSG00000081014.6	NA	500.0	436.0	138.0	0.3165	277.0	530.0	500.0	NA	440.0	NA
AP4M1	ENSG00000221838.5	NA	270.0	885.0	1083.0	1.2237	2136.0	250.0	270.0	NA	NA	NA
AP4S1	ENSG00000100478.10	NA	990.0	975.0	433.0	0.4441	534.0	990.0	1400.0	NA	620.0	330.0
AP5B1	ENSG00000254470.2	NA	160.0	180.0	43.0	0.2389	229.0	150.0	160.0	NA	NA	NA
AP5M1	ENSG00000053770.7	NA	360.0	377.0	30.0	0.0796	412.0	360.0	360.0	NA	NA	NA
AP5S1	ENSG00000125843.6	NA	240.0	323.0	217.0	0.6718	569.0	160.0	240.0	NA	NA	NA
AP5Z1	ENSG00000242802.2	NA	1138.0	1138.0	NA	NA	1138.0	NA	NA	NA	NA	NA
APAF1	ENSG00000120868.9	NA	380.0	410.0	88.0	0.2146	509.0	380.0	340.0	NA	630.0	NA
APBA1	ENSG00000107282.5	NA	570.0	535.0	102.0	0.1907	615.0	570.0	420.0	NA	NA	NA
APBA2	ENSG00000034053.10	NA	1500.0	1127.0	647.0	0.5741	1500.0	380.0	1500.0	NA	NA	NA
APBA3	ENSG00000011132.7	NA	800.0	1086.0	906.0	0.8343	358.0	800.0	2100.0	NA	480.0	NA
APBB1	ENSG00000166313.14	NA	1200.0	1066.0	630.0	0.591	1619.0	380.0	1200.0	NA	NA	NA
APBB2	ENSG00000163697.12	NA	387.0	379.0	85.0	0.2243	387.0	290.0	460.0	NA	170.0	NA
APBB3	ENSG00000113108.13	NA	770.0	770.0	NA	NA	770.0	NA	NA	NA	NA	NA
APC	ENSG00000134982.12	NA	180.0	214.0	114.0	0.5327	341.0	180.0	120.0	NA	270.0	130.0
APC2	ENSG00000115266.7	NA	900.0	900.0	410.0	0.4556	1190.0	NA	610.0	NA	NA	NA
APCDD1	ENSG00000154856.8	NA	230.0	285.0	123.0	0.4316	426.0	200.0	230.0	NA	NA	NA
APEH	ENSG00000164062.8	NA	1812.0	1812.0	723.0	0.399	2323.0	1300.0	NA	NA	640.0	NA
APEX1	ENSG00000100823.7	NA	520.0	856.0	609.0	0.7114	1559.0	520.0	490.0	NA	340.0	240.0
APEX2	ENSG00000169188.4	NA	210.0	373.0	372.0	0.9973	798.0	110.0	210.0	NA	400.0	NA
APH1A	ENSG00000117362.8	NA	1584.0	1584.0	684.0	0.4318	2068.0	1100.0	NA	NA	630.0	NA
APH1B	ENSG00000138613.9	NA	1077.0	1209.0	1031.0	0.8528	1077.0	250.0	2300.0	NA	NA	NA
API5	ENSG00000166181.8	NA	1100.0	1327.0	500.0	0.3768	981.0	1100.0	1900.0	NA	640.0	320.0
APIP	ENSG00000149089.8	NA	610.0	659.0	159.0	0.2413	837.0	530.0	610.0	NA	910.0	NA
APITD1	ENSG00000175279.17	NA	508.0	508.0	NA	NA	508.0	NA	NA	NA	510.0	990.0
APITD1-CORT	ENSG00000251503.3	NA	370.0	370.0	NA	NA	370.0	NA	NA	NA	NA	NA
APLF	ENSG00000169621.5	NA	337.0	337.0	NA	NA	337.0	NA	NA	NA	NA	NA
APLP1	ENSG00000105290.7	NA	2335.0	2335.0	1039.0	0.445	3070.0	NA	1600.0	NA	NA	NA
APLP2	ENSG00000084234.12	NA	1550.0	1550.0	637.0	0.411	2001.0	NA	1100.0	NA	730.0	900.0
APMAP	ENSG00000101474.7	NA	1913.0	1913.0	1254.0	0.6555	1026.0	NA	2800.0	NA	NA	NA
APOA1BP	ENSG00000163382.7	NA	2673.0	2673.0	NA	NA	2673.0	NA	NA	NA	840.0	NA
APOBEC2	ENSG00000124701.5	NA	583.0	583.0	109.0	0.187	506.0	NA	660.0	NA	NA	NA
APOBEC3B	ENSG00000179750.11	NA	1749.0	1749.0	NA	NA	1749.0	NA	NA	NA	NA	NA
APOBEC3B-AS1	ENSG00000249310.2	NA	2352.0	2352.0	NA	NA	2352.0	NA	NA	NA	NA	NA
APOBEC3C	ENSG00000244509.3	NA	1413.0	1413.0	NA	NA	1413.0	NA	NA	NA	1100.0	NA
APOBEC3D	ENSG00000243811.3	NA	1248.0	1549.0	747.0	0.4822	1248.0	1e3	2400.0	NA	NA	NA
APOBEC3F	ENSG00000128394.12	NA	436.0	436.0	359.0	0.8234	182.0	690.0	NA	NA	NA	NA
APOBEC3G	ENSG00000239713.3	NA	445.0	445.0	191.0	0.4292	310.0	580.0	NA	NA	270.0	NA
APOC1	ENSG00000130208.5	NA	6482.0	6482.0	NA	NA	6482.0	NA	NA	NA	NA	NA
APOE	ENSG00000130203.5	NA	729.0	716.0	210.0	0.2933	729.0	920.0	500.0	NA	NA	NA
APOL2	ENSG00000128335.9	NA	320.0	300.0	44.0	0.1467	331.0	320.0	250.0	NA	NA	NA
APOLD1	ENSG00000178878.8	NA	460.0	486.0	201.0	0.4136	699.0	300.0	460.0	NA	NA	NA
APOO	ENSG00000184831.9	NA	1500.0	1243.0	626.0	0.5036	529.0	1500.0	1700.0	NA	1e3	NA
APOOL	ENSG00000155008.9	NA	710.0	710.0	NA	NA	710.0	NA	NA	NA	500.0	NA
APOPT1	ENSG00000256053.3	NA	1488.0	1488.0	NA	NA	1488.0	NA	NA	NA	NA	NA
APP	ENSG00000142192.16	NA	1453.0	1453.0	NA	NA	1453.0	NA	NA	NA	NA	770.0
APPBP2	ENSG00000062725.5	NA	280.0	303.0	87.0	0.2871	400.0	230.0	280.0	NA	160.0	340.0
APPL1	ENSG00000157500.6	NA	715.0	675.0	83.0	0.123	715.0	730.0	580.0	NA	510.0	NA
APPL2	ENSG00000136044.7	NA	690.0	690.0	142.0	0.2058	589.0	790.0	NA	NA	530.0	NA
APRT	ENSG00000198931.6	NA	3330.0	3330.0	NA	NA	3330.0	NA	NA	NA	740.0	NA
APTX	ENSG00000137074.14	NA	470.0	500.0	216.0	0.432	729.0	470.0	300.0	NA	310.0	NA
AQP1	ENSG00000240583.6	NA	420.0	1142.0	1263.0	1.106	406.0	2600.0	420.0	NA	NA	NA
AQP1	ENSG00000250424.3	NA	420.0	1142.0	1262.0	1.1051	407.0	2600.0	420.0	NA	NA	NA
AQP11	ENSG00000178301.3	NA	650.0	575.0	148.0	0.2574	405.0	650.0	670.0	NA	NA	NA
AQP3	ENSG00000165272.10	NA	1448.0	1448.0	209.0	0.1443	1596.0	NA	1300.0	NA	630.0	NA
AQP4-AS1	ENSG00000260372.2	NA	330.0	299.0	72.0	0.2408	217.0	350.0	330.0	NA	NA	NA
AQP6	ENSG00000086159.8	NA	329.0	329.0	98.0	0.2979	398.0	NA	260.0	NA	NA	NA
AQPEP	ENSG00000172901.15	NA	226.0	226.0	NA	NA	226.0	NA	NA	NA	NA	NA
AQR	ENSG00000021776.6	NA	390.0	475.0	182.0	0.3832	684.0	350.0	390.0	NA	410.0	240.0
AR	ENSG00000169083.11	NA	310.0	356.0	145.0	0.4073	519.0	240.0	310.0	NA	NA	NA
ARAF	ENSG00000078061.8	NA	1581.0	1984.0	1360.0	0.6855	1581.0	870.0	3500.0	NA	290.0	NA
ARAP1	ENSG00000186635.10	NA	1400.0	1399.0	469.0	0.3352	1868.0	930.0	1400.0	NA	NA	NA
ARAP1-AS1	ENSG00000256007.1	NA	1944.0	1944.0	NA	NA	1944.0	NA	NA	NA	NA	NA
ARAP1-AS2	ENSG00000245148.2	NA	2922.0	2922.0	NA	NA	2922.0	NA	NA	NA	NA	NA
ARAP2	ENSG00000047365.7	NA	290.0	290.0	NA	NA	290.0	NA	NA	NA	NA	NA
ARAP3	ENSG00000120318.11	NA	580.0	687.0	392.0	0.5706	1122.0	360.0	580.0	NA	NA	NA
ARCN1	ENSG00000095139.9	NA	390.0	422.0	93.0	0.2204	527.0	350.0	390.0	NA	320.0	260.0
AREL1	ENSG00000119682.12	NA	450.0	517.0	325.0	0.6286	870.0	230.0	450.0	NA	NA	NA
ARF1	ENSG00000143761.9	NA	970.0	970.0	NA	NA	970.0	NA	NA	NA	270.0	660.0
ARF3	ENSG00000134287.5	NA	1754.0	1754.0	NA	NA	1754.0	NA	NA	NA	1100.0	770.0
ARF4	ENSG00000168374.6	NA	1847.0	1847.0	1065.0	0.5766	1094.0	NA	2600.0	NA	340.0	1e4
ARF5	ENSG00000004059.6	NA	2528.0	2528.0	NA	NA	2528.0	NA	NA	NA	790.0	1100.0
ARF6	ENSG00000165527.5	NA	120.0	114.0	27.0	0.2368	138.0	85.0	120.0	NA	46.0	54.0
ARFGAP1	ENSG00000101199.8	NA	340.0	551.0	427.0	0.775	1042.0	270.0	340.0	NA	290.0	NA
ARFGAP2	ENSG00000149182.10	NA	850.0	745.0	442.0	0.5933	1125.0	260.0	850.0	NA	NA	NA
ARFGAP3	ENSG00000242247.6	NA	600.0	636.0	128.0	0.2013	779.0	600.0	530.0	NA	660.0	NA
ARFGEF1	ENSG00000066777.4	NA	250.0	413.0	309.0	0.7482	770.0	250.0	220.0	NA	860.0	110.0
ARFGEF2	ENSG00000124198.8	NA	418.0	546.0	273.0	0.5	418.0	360.0	860.0	NA	430.0	NA
ARFIP1	ENSG00000164144.10	NA	370.0	356.0	149.0	0.4185	498.0	200.0	370.0	NA	390.0	NA
ARFIP2	ENSG00000132254.8	NA	1257.0	1026.0	438.0	0.4269	1257.0	520.0	1300.0	NA	270.0	240.0
ARFRP1	ENSG00000101246.15	NA	1534.0	1534.0	49.0	0.0319	1569.0	NA	1500.0	NA	NA	330.0
ARG1	ENSG00000118520.9	NA	482.0	864.0	815.0	0.9433	482.0	1800.0	310.0	NA	NA	NA
ARG2	ENSG00000081181.3	NA	650.0	714.0	310.0	0.4342	1051.0	440.0	650.0	NA	860.0	NA
ARGLU1	ENSG00000134884.9	NA	333.0	571.0	459.0	0.8039	333.0	1100.0	280.0	NA	NA	NA
ARHGAP1	ENSG00000175220.7	NA	544.0	544.0	175.0	0.3217	668.0	420.0	NA	NA	240.0	310.0
ARHGAP10	ENSG00000071205.7	NA	210.0	406.0	357.0	0.8793	818.0	210.0	190.0	NA	NA	NA
ARHGAP11A	ENSG00000198826.6	NA	170.0	230.0	113.0	0.4913	360.0	160.0	170.0	NA	310.0	NA
ARHGAP11B	ENSG00000187951.6	NA	381.0	381.0	NA	NA	381.0	NA	NA	NA	NA	NA
ARHGAP12	ENSG00000165322.13	NA	130.0	246.0	200.0	0.813	477.0	130.0	130.0	NA	130.0	96.0
ARHGAP17	ENSG00000140750.12	NA	771.0	677.0	188.0	0.2777	771.0	460.0	800.0	NA	220.0	NA
ARHGAP18	ENSG00000146376.6	NA	608.0	608.0	69.0	0.1135	657.0	560.0	NA	NA	580.0	NA
ARHGAP19	ENSG00000213390.6	NA	782.0	782.0	NA	NA	782.0	NA	NA	NA	500.0	360.0
ARHGAP19-SLIT1	ENSG00000269891.1	NA	622.0	622.0	NA	NA	622.0	NA	NA	NA	NA	NA
ARHGAP20	ENSG00000137727.8	NA	93.0	92.0	28.0	0.3043	119.0	93.0	63.0	NA	NA	NA
ARHGAP21	ENSG00000107863.12	NA	120.0	272.0	263.0	0.9669	575.0	120.0	120.0	NA	NA	NA
ARHGAP22	ENSG00000128805.10	NA	440.0	413.0	64.0	0.155	440.0	460.0	340.0	NA	NA	NA
ARHGAP23	ENSG00000225485.3	NA	548.0	546.0	265.0	0.4853	548.0	810.0	280.0	NA	NA	NA
ARHGAP24	ENSG00000138639.13	NA	220.0	209.0	64.0	0.30620000000000003	267.0	220.0	140.0	NA	67.0	NA
ARHGAP26	ENSG00000145819.11	NA	350.0	358.0	112.0	0.3128	474.0	250.0	350.0	NA	NA	NA
ARHGAP27	ENSG00000159314.7	NA	710.0	990.0	750.0	0.7576	1839.0	710.0	420.0	NA	NA	NA
ARHGAP28	ENSG00000088756.8	NA	410.0	400.0	95.0	0.2375	490.0	300.0	410.0	NA	NA	NA
ARHGAP29	ENSG00000137962.8	NA	120.0	195.0	130.0	0.6667	345.0	120.0	120.0	NA	NA	110.0
ARHGAP30	ENSG00000186517.9	NA	495.0	495.0	417.0	0.8424	200.0	NA	790.0	NA	250.0	NA
ARHGAP31	ENSG00000031081.6	NA	240.0	271.0	110.0	0.4059	394.0	180.0	240.0	NA	NA	NA
ARHGAP32	ENSG00000134909.14	NA	200.0	268.0	154.0	0.5746	445.0	160.0	200.0	NA	NA	NA
ARHGAP33	ENSG00000004777.14	NA	958.0	1083.0	664.0	0.6131	958.0	1800.0	490.0	NA	NA	NA
ARHGAP35	ENSG00000160007.13	NA	190.0	266.0	149.0	0.5602	438.0	190.0	170.0	NA	NA	NA
ARHGAP39	ENSG00000147799.7	NA	620.0	611.0	217.0	0.3552	823.0	620.0	390.0	NA	NA	NA
ARHGAP42	ENSG00000165895.13	NA	402.0	402.0	11.0	0.0274	394.0	NA	410.0	NA	NA	NA
ARHGAP44	ENSG00000006740.12	NA	710.0	607.0	224.0	0.369	762.0	350.0	710.0	NA	NA	NA
ARHGAP5	ENSG00000100852.8	NA	470.0	615.0	318.0	0.5171	396.0	980.0	470.0	NA	360.0	NA
ARHGAP5-AS1	ENSG00000258655.1	NA	270.0	258.0	43.0	0.1667	294.0	270.0	210.0	NA	NA	NA
ARHGAP6	ENSG00000047648.17	NA	800.0	1185.0	1075.0	0.9072	356.0	800.0	2400.0	NA	NA	NA
ARHGAP8	ENSG00000241484.5	NA	475.0	475.0	NA	NA	475.0	NA	NA	NA	NA	NA
ARHGAP9	ENSG00000123329.13	NA	1153.0	1153.0	1220.0	1.0581	2016.0	NA	290.0	NA	480.0	NA
ARHGDIA	ENSG00000141522.7	NA	1647.0	1389.0	773.0	0.5565	1647.0	2e3	520.0	NA	140.0	2e3
ARHGDIG	ENSG00000242173.4	NA	1786.0	1786.0	NA	NA	1786.0	NA	NA	NA	NA	NA
ARHGEF10	ENSG00000104728.11	NA	610.0	652.0	85.0	0.1304	596.0	750.0	610.0	NA	NA	NA
ARHGEF10L	ENSG00000074964.12	NA	350.0	429.0	200.0	0.4662	656.0	350.0	280.0	NA	NA	NA
ARHGEF11	ENSG00000132694.14	NA	270.0	522.0	454.0	0.8697	1046.0	270.0	250.0	NA	NA	210.0
ARHGEF12	ENSG00000196914.4	NA	890.0	890.0	14.0	0.0157	880.0	900.0	NA	NA	840.0	NA
ARHGEF16	ENSG00000130762.10	NA	1694.0	1694.0	1561.0	0.9215	2798.0	NA	590.0	NA	NA	NA
ARHGEF17	ENSG00000110237.3	NA	469.0	430.0	134.0	0.3116	469.0	540.0	280.0	NA	NA	NA
ARHGEF18	ENSG00000104880.13	NA	280.0	349.0	165.0	0.4728	538.0	280.0	230.0	NA	160.0	620.0
ARHGEF19	ENSG00000142632.12	NA	930.0	763.0	315.0	0.4128	960.0	930.0	400.0	NA	NA	NA
ARHGEF2	ENSG00000116584.13	NA	170.0	217.0	90.0	0.4147	320.0	170.0	160.0	NA	72.0	280.0
ARHGEF25	ENSG00000240771.2	NA	1006.0	1019.0	375.0	0.368	1006.0	1400.0	650.0	NA	NA	NA
ARHGEF26	ENSG00000114790.8	NA	110.0	215.0	197.0	0.9163	442.0	110.0	92.0	NA	NA	NA
ARHGEF26-AS1	ENSG00000243069.3	NA	485.0	485.0	NA	NA	485.0	NA	NA	NA	NA	NA
ARHGEF28	ENSG00000214944.5	NA	180.0	275.0	173.0	0.6291	474.0	180.0	170.0	NA	NA	NA
ARHGEF3	ENSG00000163947.7	NA	100.0	110.0	33.0	0.3	147.0	83.0	100.0	NA	NA	NA
ARHGEF33	ENSG00000214694.6	NA	306.0	306.0	NA	NA	306.0	NA	NA	NA	NA	NA
ARHGEF34P	ENSG00000204959.3	NA	430.0	430.0	NA	NA	430.0	NA	NA	NA	NA	NA
ARHGEF35	ENSG00000213214.3	NA	514.0	514.0	NA	NA	514.0	NA	NA	NA	NA	NA
ARHGEF37	ENSG00000183111.7	NA	650.0	716.0	199.0	0.2779	559.0	940.0	650.0	NA	NA	NA
ARHGEF38	ENSG00000236699.4	NA	238.0	238.0	17.0	0.0714	226.0	NA	250.0	NA	NA	NA
ARHGEF39	ENSG00000137135.13	NA	450.0	598.0	489.0	0.8177	1144.0	200.0	450.0	NA	NA	NA
ARHGEF4	ENSG00000136002.12	NA	865.0	902.0	183.0	0.2029	865.0	1100.0	740.0	NA	NA	NA
ARHGEF40	ENSG00000165801.5	NA	620.0	903.0	499.0	0.5526	1479.0	610.0	620.0	NA	NA	NA
ARHGEF5	ENSG00000050327.10	NA	436.0	436.0	NA	NA	436.0	NA	NA	NA	NA	NA
ARHGEF6	ENSG00000129675.11	NA	1078.0	1078.0	832.0	0.7718	1667.0	490.0	NA	NA	1e3	NA
ARHGEF7	ENSG00000102606.13	NA	150.0	280.0	233.0	0.8321	549.0	140.0	150.0	NA	160.0	100.0
ARHGEF7-AS2	ENSG00000235875.3	NA	1371.0	1371.0	NA	NA	1371.0	NA	NA	NA	NA	NA
ARHGEF9	ENSG00000131089.9	NA	902.0	902.0	497.0	0.551	1253.0	NA	550.0	NA	NA	NA
ARID1A	ENSG00000117713.13	NA	110.0	149.0	84.0	0.5638	245.0	92.0	110.0	NA	170.0	NA
ARID1B	ENSG00000049618.17	NA	230.0	283.0	110.0	0.3887	409.0	210.0	230.0	NA	NA	NA
ARID2	ENSG00000189079.11	NA	130.0	175.0	96.0	0.5486	286.0	130.0	110.0	NA	140.0	NA
ARID3A	ENSG00000116017.6	NA	260.0	259.0	82.0	0.3166	176.0	340.0	260.0	NA	170.0	230.0
ARID3B	ENSG00000179361.13	NA	423.0	574.0	309.0	0.5383	423.0	930.0	370.0	NA	NA	NA
ARID3C	ENSG00000205143.2	NA	910.0	1044.0	749.0	0.7174	1851.0	910.0	370.0	NA	NA	NA
ARID4A	ENSG00000032219.14	NA	82.0	125.0	96.0	0.768	235.0	82.0	59.0	NA	240.0	98.0
ARID4B	ENSG00000054267.16	NA	68.0	137.0	130.0	0.9489	287.0	68.0	55.0	NA	140.0	NA
ARID5A	ENSG00000196843.11	NA	190.0	227.0	119.0	0.5242	360.0	130.0	190.0	NA	NA	NA
ARID5B	ENSG00000150347.10	NA	43.0	64.0	37.0	0.5781	106.0	42.0	43.0	NA	NA	33.0
ARIH1	ENSG00000166233.8	NA	200.0	226.0	83.0	0.3673	319.0	200.0	160.0	NA	140.0	150.0
ARIH2	ENSG00000177479.15	NA	690.0	729.0	192.0	0.2634	938.0	690.0	560.0	NA	310.0	360.0
ARIH2OS	ENSG00000221883.2	NA	1636.0	1636.0	1505.0	0.9199	572.0	NA	2700.0	NA	NA	NA
ARL1	ENSG00000120805.9	NA	902.0	902.0	NA	NA	902.0	NA	NA	NA	590.0	830.0
ARL10	ENSG00000175414.6	NA	1048.0	1048.0	214.0	0.2042	897.0	1200.0	NA	NA	NA	NA
ARL13A	ENSG00000174225.10	NA	678.0	678.0	371.0	0.5472	416.0	NA	940.0	NA	NA	NA
ARL13B	ENSG00000169379.11	NA	425.0	812.0	771.0	0.9495	425.0	1700.0	310.0	NA	510.0	NA
ARL14EP	ENSG00000152219.4	NA	120.0	162.0	81.0	0.5	255.0	120.0	110.0	NA	NA	NA
ARL15	ENSG00000185305.6	NA	420.0	465.0	201.0	0.4323	684.0	420.0	290.0	NA	160.0	NA
ARL16	ENSG00000214087.4	NA	1202.0	1202.0	NA	NA	1202.0	NA	NA	NA	400.0	NA
ARL17A	ENSG00000185829.11	NA	274.0	274.0	NA	NA	274.0	NA	NA	NA	NA	NA
ARL17B	ENSG00000228696.4	NA	519.0	519.0	NA	NA	519.0	NA	NA	NA	NA	NA
ARL2	ENSG00000213465.3	NA	1690.0	1690.0	NA	NA	1690.0	NA	NA	NA	330.0	NA
ARL2BP	ENSG00000102931.3	NA	670.0	682.0	198.0	0.2903	886.0	490.0	670.0	NA	900.0	NA
ARL3	ENSG00000138175.8	NA	1014.0	1014.0	NA	NA	1014.0	NA	NA	NA	590.0	NA
ARL4A	ENSG00000122644.8	NA	280.0	284.0	124.0	0.4366	163.0	410.0	280.0	NA	44.0	33.0
ARL4C	ENSG00000188042.5	NA	142.0	141.0	20.0	0.1418	142.0	160.0	120.0	NA	NA	NA
ARL4D	ENSG00000175906.4	NA	170.0	171.0	29.0	0.1696	142.0	170.0	200.0	NA	120.0	NA
ARL5A	ENSG00000162980.12	NA	643.0	643.0	NA	NA	643.0	NA	NA	NA	410.0	NA
ARL5B-AS1	ENSG00000152487.6	NA	539.0	539.0	NA	NA	539.0	NA	NA	NA	NA	NA
ARL5C	ENSG00000141748.8	NA	572.0	572.0	421.0	0.736	275.0	NA	870.0	NA	NA	NA
ARL6	ENSG00000113966.5	NA	410.0	399.0	113.0	0.2832	506.0	410.0	280.0	NA	330.0	NA
ARL6IP1	ENSG00000170540.10	NA	887.0	887.0	NA	NA	887.0	NA	NA	NA	320.0	NA
ARL6IP4	ENSG00000182196.9	NA	3195.0	3195.0	NA	NA	3195.0	NA	NA	NA	1e3	NA
ARL6IP5	ENSG00000144746.6	NA	1312.0	1312.0	548.0	0.4177	925.0	1700.0	NA	NA	720.0	830.0
ARL6IP6	ENSG00000177917.6	NA	650.0	650.0	NA	NA	650.0	NA	NA	NA	360.0	NA
ARL8A	ENSG00000143862.3	NA	130.0	237.0	185.0	0.7806	450.0	130.0	130.0	NA	NA	NA
ARL8B	ENSG00000134108.8	NA	819.0	803.0	136.0	0.1694	819.0	660.0	930.0	NA	370.0	NA
ARL9	ENSG00000196503.2	NA	440.0	440.0	141.0	0.3205	341.0	NA	540.0	NA	NA	NA
ARMC1	ENSG00000104442.5	NA	210.0	341.0	236.0	0.6921	614.0	210.0	200.0	NA	370.0	NA
ARMC10	ENSG00000170632.9	NA	1100.0	1676.0	1520.0	0.9069	529.0	1100.0	3400.0	NA	600.0	NA
ARMC2	ENSG00000118690.8	NA	1097.0	1097.0	853.0	0.7776	494.0	NA	1700.0	NA	NA	NA
ARMC3	ENSG00000165309.9	NA	970.0	1217.0	507.0	0.4166	881.0	1800.0	970.0	NA	NA	NA
ARMC4	ENSG00000169126.11	NA	590.0	669.0	424.0	0.6338	1127.0	290.0	590.0	NA	NA	NA
ARMC5	ENSG00000140691.12	NA	350.0	405.0	118.0	0.2914	325.0	540.0	350.0	NA	NA	NA
ARMC6	ENSG00000105676.9	NA	570.0	926.0	899.0	0.9708	1949.0	260.0	570.0	NA	270.0	NA
ARMC7	ENSG00000125449.2	NA	170.0	185.0	64.0	0.3459	256.0	130.0	170.0	NA	220.0	NA
ARMC8	ENSG00000114098.13	NA	210.0	203.0	80.0	0.3941	280.0	210.0	120.0	NA	200.0	NA
ARMC9	ENSG00000135931.13	NA	800.0	789.0	244.0	0.3093	1028.0	540.0	800.0	NA	NA	NA
ARMCX3	ENSG00000102401.15	NA	877.0	877.0	406.0	0.4629	1164.0	NA	590.0	NA	370.0	NA
ARMCX3-AS1	ENSG00000228275.1	NA	1198.0	1198.0	NA	NA	1198.0	NA	NA	NA	NA	NA
ARMCX5	ENSG00000125962.10	NA	628.0	628.0	NA	NA	628.0	NA	NA	NA	NA	NA
ARMCX6	ENSG00000198960.6	NA	240.0	408.0	371.0	0.9093	833.0	240.0	150.0	NA	160.0	NA
ARNT	ENSG00000143437.16	NA	757.0	752.0	250.0	0.3324	757.0	1e3	500.0	NA	880.0	290.0
ARNT2	ENSG00000172379.14	NA	520.0	515.0	62.0	0.1204	574.0	450.0	520.0	NA	NA	NA
ARNTL	ENSG00000133794.13	NA	260.0	300.0	174.0	0.58	491.0	260.0	150.0	NA	NA	NA
ARNTL2	ENSG00000029153.10	NA	510.0	503.0	70.0	0.1392	510.0	570.0	430.0	NA	870.0	NA
ARPC1A	ENSG00000241685.4	NA	1674.0	1674.0	320.0	0.1912	1447.0	1900.0	NA	NA	310.0	NA
ARPC1B	ENSG00000130429.8	NA	1843.0	1843.0	NA	NA	1843.0	NA	NA	NA	NA	280.0
ARPC2	ENSG00000163466.11	NA	1376.0	1376.0	391.0	0.2842	1653.0	NA	1100.0	NA	470.0	1e4
ARPC3	ENSG00000111229.11	NA	2344.0	2344.0	NA	NA	2344.0	NA	NA	NA	890.0	900.0
ARPC4	ENSG00000241553.8	NA	1081.0	1081.0	NA	NA	1081.0	NA	NA	NA	740.0	NA
ARPC4-TTLL3	ENSG00000250151.5	NA	931.0	931.0	NA	NA	931.0	NA	NA	NA	NA	NA
ARPC5	ENSG00000162704.11	NA	1154.0	1191.0	591.0	0.4962	1154.0	1800.0	620.0	NA	970.0	900.0
ARPC5L	ENSG00000136950.9	NA	410.0	442.0	106.0	0.2398	355.0	560.0	410.0	NA	260.0	NA
ARPP19	ENSG00000128989.6	NA	1280.0	1280.0	1160.0	0.9062	459.0	2100.0	NA	NA	NA	NA
ARR3	ENSG00000120500.13	NA	568.0	568.0	357.0	0.6285	315.0	NA	820.0	NA	NA	NA
ARRB1	ENSG00000137486.12	NA	955.0	1292.0	984.0	0.7616	955.0	520.0	2400.0	NA	NA	NA
ARRB2	ENSG00000141480.13	NA	1708.0	1708.0	435.0	0.2547	2015.0	NA	1400.0	NA	NA	770.0
ARRDC1	ENSG00000197070.9	NA	454.0	454.0	317.0	0.6982	678.0	230.0	NA	NA	NA	NA
ARRDC2	ENSG00000105643.5	NA	240.0	230.0	26.0	0.113	240.0	200.0	250.0	NA	49.0	NA
ARRDC3	ENSG00000113369.4	NA	98.0	106.0	41.0	0.3868	98.0	150.0	69.0	NA	NA	NA
ARSA	ENSG00000100299.13	NA	1363.0	1363.0	NA	NA	1363.0	NA	NA	NA	NA	210.0
ARSB	ENSG00000113273.11	NA	818.0	818.0	NA	NA	818.0	NA	NA	NA	NA	NA
ARSG	ENSG00000141337.8	NA	1050.0	1050.0	84.0	0.08	1109.0	990.0	NA	NA	NA	NA
ARSJ	ENSG00000180801.11	NA	110.0	127.0	39.0	0.3071	172.0	100.0	110.0	NA	NA	NA
ARSK	ENSG00000164291.12	NA	489.0	756.0	560.0	0.7407	489.0	1400.0	380.0	NA	300.0	NA
ART5	ENSG00000167311.9	NA	2014.0	2014.0	2099.0	1.0422	3499.0	NA	530.0	NA	NA	NA
ARTN	ENSG00000117407.12	NA	910.0	926.0	666.0	0.7192	269.0	1600.0	910.0	NA	NA	NA
ARV1	ENSG00000173409.9	NA	210.0	335.0	234.0	0.6985	605.0	190.0	210.0	NA	300.0	NA
ARVCF	ENSG00000099889.9	NA	652.0	631.0	211.0	0.3344	652.0	830.0	410.0	NA	NA	NA
AS3MT	ENSG00000214435.3	NA	1485.0	1485.0	NA	NA	1485.0	NA	NA	NA	NA	NA
ASAH1	ENSG00000104763.13	NA	1877.0	1877.0	315.0	0.1678	1654.0	2100.0	NA	NA	1600.0	1800.0
ASAH2	ENSG00000188611.10	NA	572.0	572.0	NA	NA	572.0	NA	NA	NA	290.0	NA
ASAH2B	ENSG00000204147.5	NA	401.0	401.0	NA	NA	401.0	NA	NA	NA	NA	NA
ASAP1	ENSG00000153317.10	NA	420.0	429.0	28.0	0.0653	406.0	460.0	420.0	NA	NA	NA
ASAP2	ENSG00000151693.5	NA	443.0	501.0	206.0	0.4112	443.0	330.0	730.0	NA	NA	NA
ASAP3	ENSG00000088280.14	NA	1300.0	1087.0	478.0	0.4397	1421.0	540.0	1300.0	NA	NA	NA
ASB1	ENSG00000065802.7	NA	270.0	273.0	16.0	0.0586	258.0	290.0	270.0	NA	280.0	130.0
ASB12	ENSG00000198881.8	NA	360.0	313.0	99.0	0.3163	380.0	360.0	200.0	NA	NA	NA
ASB13	ENSG00000196372.8	NA	310.0	388.0	246.0	0.634	664.0	190.0	310.0	NA	150.0	NA
ASB14	ENSG00000239388.4	NA	378.0	378.0	67.0	0.1772	425.0	NA	330.0	NA	NA	NA
ASB16	ENSG00000161664.2	NA	642.0	681.0	232.0	0.3407	642.0	470.0	930.0	NA	NA	NA
ASB16-AS1	ENSG00000267080.1	NA	556.0	519.0	96.0	0.185	556.0	590.0	410.0	NA	NA	NA
ASB18	ENSG00000182177.9	NA	460.0	537.0	178.0	0.3315	740.0	460.0	410.0	NA	NA	NA
ASB3	ENSG00000270898.1	NA	639.0	639.0	NA	NA	639.0	NA	NA	NA	270.0	NA
ASB6	ENSG00000148331.7	NA	140.0	177.0	91.0	0.5141	280.0	110.0	140.0	NA	62.0	NA
ASB7	ENSG00000183475.8	NA	84.0	84.0	21.0	0.25	104.0	84.0	63.0	NA	20.0	NA
ASB8	ENSG00000177981.6	NA	140.0	198.0	101.0	0.5101	315.0	140.0	140.0	NA	140.0	NA
ASCC1	ENSG00000138303.13	NA	280.0	418.0	257.0	0.6148	714.0	280.0	260.0	NA	680.0	NA
ASCC2	ENSG00000100325.10	NA	827.0	827.0	188.0	0.2273	694.0	960.0	NA	NA	220.0	NA
ASCC3	ENSG00000112249.9	NA	350.0	409.0	119.0	0.291	546.0	330.0	350.0	NA	430.0	250.0
ASCL5	ENSG00000232237.2	NA	369.0	369.0	313.0	0.8482	148.0	NA	590.0	NA	NA	NA
ASF1A	ENSG00000111875.7	NA	130.0	185.0	105.0	0.5676	306.0	120.0	130.0	NA	200.0	130.0
ASF1B	ENSG00000105011.4	NA	460.0	506.0	135.0	0.2668	658.0	400.0	460.0	NA	240.0	NA
ASGR1	ENSG00000141505.7	NA	840.0	803.0	446.0	0.5554	1229.0	840.0	340.0	NA	NA	770.0
ASH1L	ENSG00000116539.6	NA	190.0	216.0	102.0	0.4722	329.0	190.0	130.0	NA	120.0	NA
ASH1L-AS1	ENSG00000235919.3	NA	225.0	225.0	NA	NA	225.0	NA	NA	NA	NA	NA
ASH2L	ENSG00000129691.11	NA	270.0	394.0	224.0	0.5685	653.0	260.0	270.0	NA	380.0	NA
ASIC1	ENSG00000110881.7	NA	1040.0	1040.0	NA	NA	1040.0	NA	NA	NA	NA	NA
ASIC2	ENSG00000108684.10	NA	950.0	1197.0	1003.0	0.8379	340.0	2300.0	950.0	NA	NA	NA
ASIC3	ENSG00000213199.3	NA	712.0	712.0	NA	NA	712.0	NA	NA	NA	NA	NA
ASIC4	ENSG00000072182.8	NA	738.0	738.0	356.0	0.4824	487.0	NA	990.0	NA	NA	NA
ASIP	ENSG00000101440.5	NA	978.0	978.0	173.0	0.1769	855.0	NA	1100.0	NA	NA	NA
ASL	ENSG00000126522.12	NA	2818.0	2818.0	1106.0	0.3925	2036.0	NA	3600.0	NA	NA	NA
ASLP1	ENSG00000244723.3	NA	291.0	291.0	NA	NA	291.0	NA	NA	NA	NA	NA
ASNA1	ENSG00000198356.7	NA	1578.0	1578.0	NA	NA	1578.0	NA	NA	NA	260.0	420.0
ASNS	ENSG00000070669.12	NA	1954.0	1954.0	926.0	0.4739	2609.0	NA	1300.0	NA	690.0	550.0
ASNSD1	ENSG00000138381.5	NA	210.0	265.0	141.0	0.5321	425.0	210.0	160.0	NA	120.0	NA
ASNSP1	ENSG00000248498.3	NA	670.0	670.0	NA	NA	670.0	NA	NA	NA	NA	NA
ASPDH	ENSG00000204653.5	NA	562.0	562.0	12.0	0.0214	553.0	NA	570.0	NA	NA	NA
ASPH	ENSG00000198363.11	NA	856.0	856.0	306.0	0.3575	1073.0	NA	640.0	NA	NA	NA
ASPHD1	ENSG00000174939.6	NA	532.0	532.0	82.0	0.1541	474.0	NA	590.0	NA	NA	500.0
ASPHD2	ENSG00000128203.6	NA	180.0	213.0	123.0	0.5775	350.0	110.0	180.0	NA	73.0	NA
ASPM	ENSG00000066279.12	NA	180.0	335.0	268.0	0.8	645.0	180.0	180.0	NA	440.0	NA
ASPRV1	ENSG00000244617.1	NA	840.0	774.0	297.0	0.3837	1032.0	840.0	450.0	NA	NA	NA
ASPSCR1	ENSG00000169696.11	NA	1246.0	1292.0	586.0	0.4536	1246.0	730.0	1900.0	NA	NA	NA
ASRGL1	ENSG00000162174.8	NA	1099.0	1099.0	NA	NA	1099.0	NA	NA	NA	NA	NA
ASS1	ENSG00000130707.13	NA	4668.0	4668.0	NA	NA	4668.0	NA	NA	NA	NA	5200.0
ASS1P12	ENSG00000237437.1	NA	436.0	436.0	NA	NA	436.0	NA	NA	NA	NA	NA
ASTE1	ENSG00000034533.7	NA	81.0	113.0	61.0	0.5398	184.0	75.0	81.0	NA	NA	NA
ASTN2	ENSG00000148219.12	NA	310.0	610.0	599.0	0.982	220.0	1300.0	310.0	NA	470.0	NA
ASUN	ENSG00000064102.10	NA	450.0	440.0	216.0	0.4909	651.0	450.0	220.0	NA	NA	NA
ASXL1	ENSG00000171456.12	NA	140.0	173.0	95.0	0.5491	280.0	100.0	140.0	NA	300.0	95.0
ASXL2	ENSG00000143970.12	NA	236.0	202.0	62.0	0.3069	236.0	240.0	130.0	NA	300.0	NA
ASXL3	ENSG00000141431.5	NA	240.0	241.0	32.0	0.1328	274.0	210.0	240.0	NA	NA	NA
ATAD1	ENSG00000138138.9	NA	572.0	572.0	286.0	0.5	774.0	NA	370.0	NA	240.0	NA
ATAD2	ENSG00000156802.8	NA	560.0	479.0	173.0	0.3612	596.0	560.0	280.0	NA	440.0	NA
ATAD2B	ENSG00000119778.10	NA	190.0	274.0	172.0	0.6277	471.0	190.0	160.0	NA	460.0	76.0
ATAD3A	ENSG00000197785.9	NA	1402.0	1402.0	NA	NA	1402.0	NA	NA	NA	250.0	NA
ATAD3B	ENSG00000160072.15	NA	1248.0	1248.0	NA	NA	1248.0	NA	NA	NA	190.0	NA
ATAD3C	ENSG00000215915.5	NA	586.0	586.0	NA	NA	586.0	NA	NA	NA	NA	NA
ATAD5	ENSG00000176208.4	NA	180.0	210.0	89.0	0.4238	311.0	180.0	140.0	NA	NA	NA
ATAT1	ENSG00000137343.13	NA	1069.0	1069.0	479.0	0.4481	1408.0	NA	730.0	NA	NA	NA
ATCAY	ENSG00000167654.13	NA	601.0	601.0	112.0	0.1864	522.0	NA	680.0	NA	NA	NA
ATE1	ENSG00000107669.13	NA	670.0	607.0	221.0	0.3641	362.0	790.0	670.0	NA	260.0	NA
ATF1	ENSG00000123268.4	NA	330.0	502.0	438.0	0.8725	176.0	1e3	330.0	NA	240.0	NA
ATF2	ENSG00000115966.12	NA	443.0	1064.0	1158.0	1.0883	443.0	2400.0	350.0	NA	420.0	240.0
ATF3	ENSG00000162772.12	NA	180.0	171.0	25.0	0.1462	142.0	180.0	190.0	NA	NA	NA
ATF4	ENSG00000128272.10	NA	240.0	328.0	235.0	0.7165	595.0	240.0	150.0	NA	86.0	NA
ATF4P4	ENSG00000256167.1	NA	733.0	733.0	NA	NA	733.0	NA	NA	NA	NA	NA
ATF5	ENSG00000169136.4	NA	690.0	690.0	70.0	0.1014	760.0	690.0	620.0	NA	100.0	450.0
ATF6	ENSG00000118217.5	NA	370.0	421.0	173.0	0.4109	614.0	370.0	280.0	NA	340.0	NA
ATF7	ENSG00000170653.14	NA	477.0	477.0	NA	NA	477.0	NA	NA	NA	240.0	NA
ATF7IP	ENSG00000171681.8	NA	220.0	216.0	34.0	0.1574	248.0	220.0	180.0	NA	66.0	NA
ATF7IP2	ENSG00000166669.9	NA	326.0	326.0	36.0	0.1104	351.0	NA	300.0	NA	460.0	NA
ATG10	ENSG00000152348.11	NA	680.0	1681.0	2e3	1.1898	3984.0	380.0	680.0	NA	300.0	NA
ATG12	ENSG00000145782.8	NA	747.0	747.0	499.0	0.668	394.0	NA	1100.0	NA	640.0	620.0
ATG13	ENSG00000175224.12	NA	430.0	494.0	204.0	0.413	723.0	330.0	430.0	NA	NA	NA
ATG14	ENSG00000126775.8	NA	150.0	155.0	33.0	0.2129	125.0	190.0	150.0	NA	NA	NA
ATG16L1	ENSG00000085978.17	NA	150.0	181.0	63.0	0.3481	253.0	150.0	140.0	NA	NA	NA
ATG16L2	ENSG00000168010.6	NA	722.0	722.0	309.0	0.428	503.0	NA	940.0	NA	NA	NA
ATG2A	ENSG00000110046.8	NA	790.0	821.0	428.0	0.5213	1264.0	410.0	790.0	NA	200.0	NA
ATG2B	ENSG00000066739.7	NA	410.0	473.0	183.0	0.3869	679.0	330.0	410.0	NA	400.0	NA
ATG3	ENSG00000144848.6	NA	180.0	372.0	358.0	0.9624	785.0	180.0	150.0	NA	420.0	NA
ATG4A	ENSG00000101844.13	NA	480.0	590.0	348.0	0.5898	480.0	980.0	310.0	NA	430.0	NA
ATG4B	ENSG00000168397.12	NA	1700.0	1799.0	362.0	0.2012	1497.0	1700.0	2200.0	NA	970.0	NA
ATG4C	ENSG00000125703.10	NA	290.0	448.0	274.0	0.6116	764.0	290.0	290.0	NA	NA	NA
ATG4D	ENSG00000130734.5	NA	360.0	497.0	337.0	0.6781	881.0	360.0	250.0	NA	56.0	NA
ATG5	ENSG00000057663.8	NA	180.0	285.0	182.0	0.6386	495.0	180.0	180.0	NA	450.0	NA
ATG7	ENSG00000197548.8	NA	608.0	559.0	113.0	0.2021	608.0	430.0	640.0	NA	280.0	NA
ATG9A	ENSG00000198925.6	NA	994.0	994.0	656.0	0.66	1458.0	530.0	NA	NA	110.0	NA
ATG9B	ENSG00000181652.14	NA	819.0	1123.0	771.0	0.6866	819.0	2e3	550.0	NA	NA	NA
ATHL1	ENSG00000142102.11	NA	1507.0	1507.0	576.0	0.3822	1914.0	NA	1100.0	NA	NA	NA
ATIC	ENSG00000138363.10	NA	710.0	784.0	446.0	0.5689	1262.0	380.0	710.0	NA	640.0	NA
ATL1	ENSG00000198513.7	NA	170.0	233.0	137.0	0.588	390.0	140.0	170.0	NA	NA	NA
ATL2	ENSG00000119787.9	NA	130.0	184.0	94.0	0.5109	293.0	130.0	130.0	NA	NA	NA
ATL3	ENSG00000184743.8	NA	402.0	402.0	88.0	0.2189	464.0	340.0	NA	NA	NA	NA
ATM	ENSG00000149311.13	NA	648.0	648.0	NA	NA	648.0	NA	NA	NA	960.0	230.0
ATMIN	ENSG00000166454.5	NA	230.0	226.0	74.0	0.3274	298.0	150.0	230.0	NA	NA	NA
ATN1	ENSG00000111676.10	NA	2608.0	2608.0	1261.0	0.4835	1716.0	NA	3500.0	NA	NA	210.0
ATOH8	ENSG00000168874.8	NA	790.0	882.0	776.0	0.8798	156.0	790.0	1700.0	NA	NA	NA
ATOX1	ENSG00000177556.7	NA	1097.0	1097.0	NA	NA	1097.0	NA	NA	NA	NA	NA
ATP10D	ENSG00000145246.9	NA	1074.0	1074.0	320.0	0.298	847.0	1300.0	NA	NA	640.0	NA
ATP11A	ENSG00000068650.14	NA	1e3	1376.0	1086.0	0.7892	528.0	1e3	2600.0	NA	290.0	370.0
ATP11B	ENSG00000058063.11	NA	2100.0	1765.0	854.0	0.4839	794.0	2400.0	2100.0	NA	490.0	290.0
ATP11C	ENSG00000101974.10	NA	1200.0	1445.0	763.0	0.528	835.0	1200.0	2300.0	NA	690.0	NA
ATP13A1	ENSG00000105726.12	NA	1708.0	1708.0	837.0	0.49	1116.0	2300.0	NA	NA	110.0	NA
ATP13A2	ENSG00000159363.13	NA	2240.0	2240.0	905.0	0.404	2880.0	1600.0	NA	NA	NA	NA
ATP13A3	ENSG00000133657.10	NA	670.0	720.0	104.0	0.1444	839.0	650.0	670.0	NA	480.0	160.0
ATP1A1	ENSG00000163399.11	NA	1477.0	1477.0	NA	NA	1477.0	NA	NA	NA	330.0	NA
ATP1A1OS	ENSG00000203865.5	NA	1439.0	1439.0	NA	NA	1439.0	NA	NA	NA	NA	NA
ATP1A3	ENSG00000105409.11	NA	2928.0	2928.0	NA	NA	2928.0	NA	NA	NA	NA	NA
ATP1B1	ENSG00000143153.8	NA	400.0	384.0	94.0	0.2448	283.0	470.0	400.0	NA	NA	260.0
ATP1B2	ENSG00000129244.4	NA	1580.0	1580.0	1160.0	0.7342	759.0	NA	2400.0	NA	NA	NA
ATP1B3	ENSG00000069849.6	NA	1459.0	1459.0	NA	NA	1459.0	NA	NA	NA	390.0	450.0
ATP2A1	ENSG00000196296.9	NA	1084.0	1084.0	22.0	0.0203	1069.0	NA	1100.0	NA	NA	NA
ATP2A2	ENSG00000174437.12	NA	562.0	537.0	107.0	0.1993	562.0	630.0	420.0	NA	300.0	120.0
ATP2A3	ENSG00000074370.13	NA	900.0	960.0	130.0	0.1354	1109.0	900.0	870.0	NA	300.0	NA
ATP2B1	ENSG00000070961.10	NA	490.0	551.0	169.0	0.3067	742.0	420.0	490.0	NA	210.0	260.0
ATP2B2	ENSG00000157087.12	NA	480.0	540.0	335.0	0.6204	239.0	900.0	480.0	NA	NA	NA
ATP2B4	ENSG00000058668.10	NA	720.0	720.0	71.0	0.0986	770.0	670.0	NA	NA	NA	420.0
ATP2C1	ENSG00000017260.15	NA	1061.0	1061.0	NA	NA	1061.0	NA	NA	NA	360.0	250.0
ATP2C2	ENSG00000064270.8	NA	750.0	750.0	636.0	0.848	301.0	NA	1200.0	NA	NA	NA
ATP4A	ENSG00000105675.4	NA	405.0	405.0	233.0	0.5753	240.0	NA	570.0	NA	NA	NA
ATP5A1	ENSG00000152234.11	NA	1300.0	1507.0	449.0	0.2979	2022.0	1300.0	1200.0	NA	350.0	NA
ATP5B	ENSG00000110955.4	NA	1486.0	1486.0	545.0	0.3668	1871.0	NA	1100.0	NA	390.0	NA
ATP5D	ENSG00000099624.3	NA	2218.0	2218.0	26.0	0.0117	2237.0	2200.0	NA	NA	780.0	280.0
ATP5E	ENSG00000124172.5	NA	3028.0	3028.0	NA	NA	3028.0	NA	NA	NA	510.0	NA
ATP5F1	ENSG00000116459.6	NA	1320.0	1320.0	170.0	0.1288	1441.0	NA	1200.0	NA	440.0	620.0
ATP5G1	ENSG00000159199.9	NA	2518.0	2518.0	NA	NA	2518.0	NA	NA	NA	930.0	NA
ATP5G2	ENSG00000135390.13	NA	2670.0	2670.0	NA	NA	2670.0	NA	NA	NA	770.0	NA
ATP5G3	ENSG00000154518.5	NA	2113.0	2113.0	NA	NA	2113.0	NA	NA	NA	730.0	620.0
ATP5H	ENSG00000167863.7	NA	2980.0	2980.0	NA	NA	2980.0	NA	NA	NA	1400.0	500.0
ATP5I	ENSG00000169020.5	NA	4783.0	4783.0	NA	NA	4783.0	NA	NA	NA	820.0	770.0
ATP5J	ENSG00000154723.8	NA	1728.0	1728.0	NA	NA	1728.0	NA	NA	NA	660.0	3200.0
ATP5J2	ENSG00000241468.3	NA	1296.0	1296.0	NA	NA	1296.0	NA	NA	NA	820.0	770.0
ATP5J2-PTCD1	ENSG00000248919.3	NA	833.0	833.0	NA	NA	833.0	NA	NA	NA	NA	NA
ATP5L	ENSG00000167283.3	NA	3803.0	3803.0	NA	NA	3803.0	NA	NA	NA	1e3	1400.0
ATP5O	ENSG00000241837.2	NA	2369.0	2369.0	NA	NA	2369.0	NA	NA	NA	960.0	NA
ATP5S	ENSG00000125375.10	NA	502.0	502.0	103.0	0.2052	575.0	NA	430.0	NA	390.0	990.0
ATP5SL	ENSG00000105341.14	NA	1580.0	1580.0	905.0	0.5728	2220.0	940.0	NA	NA	NA	NA
ATP6AP1	ENSG00000071553.12	NA	1983.0	1983.0	NA	NA	1983.0	NA	NA	NA	450.0	NA
ATP6AP1L	ENSG00000205464.7	NA	664.0	664.0	93.0	0.1401	599.0	NA	730.0	NA	NA	NA
ATP6AP2	ENSG00000182220.9	NA	1660.0	1660.0	NA	NA	1660.0	NA	NA	NA	820.0	830.0
ATP6C	ENSG00000259784.1	NA	878.0	878.0	NA	NA	878.0	NA	NA	NA	NA	NA
ATP6V0A1	ENSG00000033627.10	NA	910.0	910.0	29.0	0.0319	889.0	NA	930.0	NA	NA	NA
ATP6V0A2	ENSG00000185344.9	NA	567.0	556.0	51.0	0.0917	567.0	600.0	500.0	NA	470.0	140.0
ATP6V0B	ENSG00000117410.9	NA	1231.0	1231.0	NA	NA	1231.0	NA	NA	NA	310.0	330.0
ATP6V0C	ENSG00000185883.6	NA	935.0	935.0	NA	NA	935.0	NA	NA	NA	260.0	NA
ATP6V0D1	ENSG00000159720.7	NA	990.0	990.0	13.0	0.0131	999.0	980.0	NA	NA	370.0	NA
ATP6V0E1	ENSG00000113732.4	NA	900.0	838.0	138.0	0.1647	934.0	680.0	900.0	NA	190.0	2400.0
ATP6V0E2	ENSG00000171130.13	NA	1951.0	1951.0	NA	NA	1951.0	NA	NA	NA	420.0	NA
ATP6V0E2-AS1	ENSG00000204934.6	NA	360.0	725.0	775.0	1.069	1615.0	360.0	200.0	NA	NA	NA
ATP6V1A	ENSG00000114573.5	NA	712.0	712.0	NA	NA	712.0	NA	NA	NA	950.0	340.0
ATP6V1B1	ENSG00000116039.7	NA	1148.0	1148.0	803.0	0.6995	1715.0	NA	580.0	NA	NA	280.0
ATP6V1B2	ENSG00000147416.6	NA	210.0	390.0	312.0	0.8	751.0	210.0	210.0	NA	500.0	290.0
ATP6V1C1	ENSG00000155097.7	NA	847.0	1219.0	1046.0	0.8581	847.0	2400.0	410.0	NA	830.0	NA
ATP6V1C2	ENSG00000143882.5	NA	1508.0	1508.0	152.0	0.1008	1615.0	NA	1400.0	NA	NA	NA
ATP6V1D	ENSG00000100554.7	NA	438.0	489.0	123.0	0.2515	438.0	630.0	400.0	NA	630.0	280.0
ATP6V1E1	ENSG00000131100.8	NA	838.0	1033.0	499.0	0.4831	838.0	1600.0	660.0	NA	210.0	280.0
ATP6V1E2	ENSG00000250565.2	NA	1100.0	1146.0	80.0	0.0698	1238.0	1100.0	1100.0	NA	NA	NA
ATP6V1F	ENSG00000128524.4	NA	2452.0	2452.0	NA	NA	2452.0	NA	NA	NA	620.0	770.0
ATP6V1G1	ENSG00000136888.6	NA	1130.0	1130.0	NA	NA	1130.0	NA	NA	NA	240.0	NA
[truncated: 17,390 more rows]
