# Supplementary material for: An immediate–late gene expression module decodes ERK signal duration
Source: Mol Syst Biol. 2017 May 3;13(5):928. doi: 10.15252/msb.20177554 (PMC5448165; doi:10.15252/msb.20177554)
Supplement: Supplementary file 5 — Source Data for Figure 3 [file MSB-13-928-s004.zip]

Archive with 3 entries (2 files):
- SourceData_Figure_3C/
- SourceData_Figure_3C/README.txt
- SourceData_Figure_3C/Table_EV3.tsv
