# Supplementary material for: An immediate–late gene expression module decodes ERK signal duration
Source: Mol Syst Biol. 2017 May 3;13(5):928. doi: 10.15252/msb.20177554 (PMC5448165; doi:10.15252/msb.20177554)
Supplement: Supplementary file 5 — Source Data for Figure 3 [file MSB-13-928-s004.zip › SourceData_Figure_3C/README.txt]

## Description

Table_EV3 contains measured and fitted gene expression amplitudes shown in Fig 3C

## columns

- gene_name: HUGO gene identifier
- time: treatment duration [h]
- amplitude: response amplitude [%]
- kind: training_data or model_fit
