# Supplementary material for: An immediate–late gene expression module decodes ERK signal duration
Source: Mol Syst Biol. 2017 May 3;13(5):928. doi: 10.15252/msb.20177554 (PMC5448165; doi:10.15252/msb.20177554)
Supplement: Supplementary file 5 — Source Data for Figure 3 [file MSB-13-928-s004.zip › SourceData_Figure_3C/Table_EV3.tsv]

gene_name	time	amplitude	kind
PPP1R15A	0	0.0	training_data
AKIRIN2	0	0.0	training_data
NR4A1	0	0.0	training_data
KRT8	0	0.0	training_data
BAIAP2	0	0.0	training_data
BHLHE40	0	0.0	training_data
QSOX1	0	0.0	training_data
CLU	0	0.0	training_data
C6orf141	0	0.0	training_data
GPR50	0	0.0	training_data
TXNL4B	0	0.0	training_data
TFPI2	0	0.0	training_data
PTGS2	0	0.0	training_data
EGR4	0	0.0	training_data
ARL5B	0	0.0	training_data
CTGF	0	0.0	training_data
GADD45A	0	0.0	training_data
PNP	0	0.0	training_data
SERPINB9	0	0.0	training_data
SYAP1	0	0.0	training_data
HOMER1	0	0.0	training_data
CDKN1A	0	0.0	training_data
KDM6B	0	0.0	training_data
CMC2	0	0.0	training_data
TNFRSF12A	0	0.0	training_data
PSMD12	0	0.0	training_data
NXF1	0	0.0	training_data
ZYX	0	0.0	training_data
FOSL2	0	0.0	training_data
KIAA0020	0	0.0	training_data
F2RL1	0	0.0	training_data
SDC4	0	0.0	training_data
SBDS	0	0.0	training_data
LY6K	0	0.0	training_data
MIDN	0	0.0	training_data
ZSWIM6	0	0.0	training_data
ABHD5	0	0.0	training_data
TNFAIP3	0	0.0	training_data
ID4	0	0.0	training_data
C2orf42	0	0.0	training_data
NIPAL1	0	0.0	training_data
GTF2B	0	0.0	training_data
NRARP	0	0.0	training_data
ZCCHC12	0	0.0	training_data
ZNF26	0	0.0	training_data
DDX21	0	0.0	training_data
PDK4	0	0.0	training_data
MAK16	0	0.0	training_data
MFSD2A	0	0.0	training_data
EFNB2	0	0.0	training_data
PLAT	0	0.0	training_data
GEM	0	0.0	training_data
BCL10	0	0.0	training_data
HBEGF	0	0.0	training_data
FOSL1	0	0.0	training_data
MCL1	0	0.0	training_data
SPRY2	0	0.0	training_data
CSRNP1	0	0.0	training_data
NDRG1	0	0.0	training_data
NPPC	0	0.0	training_data
COQ10B	0	0.0	training_data
SPRY4	0	0.0	training_data
FAM57A	0	0.0	training_data
CA2	0	0.0	training_data
GPR3	0	0.0	training_data
FAM83G	0	0.0	training_data
SLC2A1	0	0.0	training_data
ARC	0	0.0	training_data
GADD45B	0	0.0	training_data
RND3	0	0.0	training_data
DUSP6	0	0.0	training_data
ERRFI1	0	0.0	training_data
UTP3	0	0.0	training_data
TFB2M	0	0.0	training_data
PMM2	0	0.0	training_data
ZFP36	0	0.0	training_data
EGR2	0	0.0	training_data
RNF122	0	0.0	training_data
PMAIP1	0	0.0	training_data
ARRDC4	0	0.0	training_data
NPTX2	0	0.0	training_data
KLF10	0	0.0	training_data
IER3	0	0.0	training_data
TRIB1	0	0.0	training_data
MXD1	0	0.0	training_data
ETV5	0	0.0	training_data
JUNB	0	0.0	training_data
UBALD2	0	0.0	training_data
EGR3	0	0.0	training_data
INSIG1	0	0.0	training_data
YRDC	0	0.0	training_data
BTG2	0	0.0	training_data
FOSB	0	0.0	training_data
TIMP3	0	0.0	training_data
EGR1	0	0.0	training_data
NAGK	0	0.0	training_data
FOS	0	0.0	training_data
IER2	0	0.0	training_data
RBM14	0	0.0	training_data
CYR61	0	0.0	training_data
DNAJB1	0	0.0	training_data
DUSP1	0	0.0	training_data
PPP1R15A	0.5	-1.16	training_data
AKIRIN2	0.5	2.32	training_data
NR4A1	0.5	0.7	training_data
KRT8	0.5	9.35	training_data
BAIAP2	0.5	3.85	training_data
BHLHE40	0.5	-10.19	training_data
QSOX1	0.5	11.22	training_data
CLU	0.5	10.25	training_data
C6orf141	0.5	-1.45	training_data
GPR50	0.5	2.66	training_data
TXNL4B	0.5	18.16	training_data
TFPI2	0.5	-0.1	training_data
PTGS2	0.5	-0.47	training_data
EGR4	0.5	4.47	training_data
ARL5B	0.5	-13.21	training_data
CTGF	0.5	14.73	training_data
GADD45A	0.5	-9.99	training_data
PNP	0.5	9.99	training_data
SERPINB9	0.5	4.02	training_data
SYAP1	0.5	2.44	training_data
HOMER1	0.5	-7.32	training_data
CDKN1A	0.5	7.59	training_data
KDM6B	0.5	-8.74	training_data
CMC2	0.5	32.65	training_data
TNFRSF12A	0.5	4.7	training_data
PSMD12	0.5	10.39	training_data
NXF1	0.5	-5.25	training_data
ZYX	0.5	8.62	training_data
FOSL2	0.5	-7.22	training_data
KIAA0020	0.5	-11.56	training_data
F2RL1	0.5	23.76	training_data
SDC4	0.5	19.73	training_data
SBDS	0.5	-9.74	training_data
LY6K	0.5	6.99	training_data
MIDN	0.5	25.66	training_data
ZSWIM6	0.5	-41.54	training_data
ABHD5	0.5	3.82	training_data
TNFAIP3	0.5	-7.33	training_data
ID4	0.5	-1.01	training_data
C2orf42	0.5	-11.0	training_data
NIPAL1	0.5	0.76	training_data
GTF2B	0.5	-20.96	training_data
NRARP	0.5	10.69	training_data
ZCCHC12	0.5	2.14	training_data
ZNF26	0.5	-24.28	training_data
DDX21	0.5	-12.78	training_data
PDK4	0.5	20.26	training_data
MAK16	0.5	-22.97	training_data
MFSD2A	0.5	10.38	training_data
EFNB2	0.5	-24.83	training_data
PLAT	0.5	16.28	training_data
GEM	0.5	4.63	training_data
BCL10	0.5	16.46	training_data
HBEGF	0.5	12.64	training_data
FOSL1	0.5	5.64	training_data
MCL1	0.5	4.31	training_data
SPRY2	0.5	21.74	training_data
CSRNP1	0.5	12.73	training_data
NDRG1	0.5	1.08	training_data
NPPC	0.5	5.25	training_data
COQ10B	0.5	2.25	training_data
SPRY4	0.5	7.15	training_data
FAM57A	0.5	4.18	training_data
CA2	0.5	4.8	training_data
GPR3	0.5	13.28	training_data
FAM83G	0.5	2.39	training_data
SLC2A1	0.5	4.92	training_data
ARC	0.5	3.18	training_data
GADD45B	0.5	4.33	training_data
RND3	0.5	-14.92	training_data
DUSP6	0.5	22.03	training_data
ERRFI1	0.5	-21.11	training_data
UTP3	0.5	-0.95	training_data
TFB2M	0.5	-15.26	training_data
PMM2	0.5	-22.18	training_data
ZFP36	0.5	3.21	training_data
EGR2	0.5	8.51	training_data
RNF122	0.5	17.7	training_data
PMAIP1	0.5	-18.46	training_data
ARRDC4	0.5	11.74	training_data
NPTX2	0.5	29.76	training_data
KLF10	0.5	23.08	training_data
IER3	0.5	36.39	training_data
TRIB1	0.5	6.2	training_data
MXD1	0.5	-2.94	training_data
ETV5	0.5	32.93	training_data
JUNB	0.5	21.21	training_data
UBALD2	0.5	21.67	training_data
EGR3	0.5	11.7	training_data
INSIG1	0.5	26.7	training_data
YRDC	0.5	36.77	training_data
BTG2	0.5	24.25	training_data
FOSB	0.5	22.61	training_data
TIMP3	0.5	30.07	training_data
EGR1	0.5	44.11	training_data
NAGK	0.5	106.64	training_data
FOS	0.5	46.93	training_data
IER2	0.5	56.64	training_data
RBM14	0.5	73.29	training_data
CYR61	0.5	60.23	training_data
DNAJB1	0.5	86.62	training_data
DUSP1	0.5	104.78	training_data
PPP1R15A	1	0.46	training_data
AKIRIN2	1	1.87	training_data
NR4A1	1	2.67	training_data
KRT8	1	8.16	training_data
BAIAP2	1	5.6	training_data
BHLHE40	1	-6.44	training_data
QSOX1	1	11.8	training_data
CLU	1	10.92	training_data
C6orf141	1	0.15	training_data
GPR50	1	4.51	training_data
TXNL4B	1	-18.31	training_data
TFPI2	1	-0.15	training_data
PTGS2	1	14.99	training_data
EGR4	1	19.38	training_data
ARL5B	1	-15.65	training_data
CTGF	1	13.2	training_data
GADD45A	1	-5.28	training_data
PNP	1	20.61	training_data
SERPINB9	1	3.97	training_data
SYAP1	1	7.48	training_data
HOMER1	1	-10.37	training_data
CDKN1A	1	8.06	training_data
KDM6B	1	-7.92	training_data
CMC2	1	29.88	training_data
TNFRSF12A	1	8.45	training_data
PSMD12	1	1.28	training_data
NXF1	1	2.81	training_data
ZYX	1	14.3	training_data
FOSL2	1	9.23	training_data
KIAA0020	1	-11.78	training_data
F2RL1	1	21.23	training_data
SDC4	1	11.79	training_data
SBDS	1	-28.99	training_data
LY6K	1	19.04	training_data
MIDN	1	29.02	training_data
ZSWIM6	1	-42.46	training_data
ABHD5	1	2.61	training_data
TNFAIP3	1	-8.3	training_data
ID4	1	-13.54	training_data
C2orf42	1	-45.27	training_data
NIPAL1	1	-3.83	training_data
GTF2B	1	-27.06	training_data
NRARP	1	12.96	training_data
ZCCHC12	1	3.02	training_data
ZNF26	1	-17.46	training_data
DDX21	1	-34.75	training_data
PDK4	1	7.11	training_data
MAK16	1	-40.8	training_data
MFSD2A	1	17.94	training_data
EFNB2	1	-30.59	training_data
PLAT	1	16.51	training_data
GEM	1	14.33	training_data
BCL10	1	18.6	training_data
HBEGF	1	9.81	training_data
FOSL1	1	26.26	training_data
MCL1	1	20.82	training_data
SPRY2	1	7.2	training_data
CSRNP1	1	20.9	training_data
NDRG1	1	2.49	training_data
NPPC	1	26.26	training_data
COQ10B	1	0.3	training_data
SPRY4	1	25.18	training_data
FAM57A	1	11.57	training_data
CA2	1	11.83	training_data
GPR3	1	23.52	training_data
FAM83G	1	31.75	training_data
SLC2A1	1	-25.45	training_data
ARC	1	20.81	training_data
GADD45B	1	7.5	training_data
RND3	1	6.07	training_data
DUSP6	1	46.71	training_data
ERRFI1	1	-5.84	training_data
UTP3	1	0.89	training_data
TFB2M	1	-18.13	training_data
PMM2	1	-23.99	training_data
ZFP36	1	12.41	training_data
EGR2	1	36.33	training_data
RNF122	1	22.68	training_data
PMAIP1	1	-5.21	training_data
ARRDC4	1	16.79	training_data
NPTX2	1	33.86	training_data
KLF10	1	20.56	training_data
IER3	1	35.76	training_data
TRIB1	1	27.23	training_data
MXD1	1	-13.38	training_data
ETV5	1	31.91	training_data
JUNB	1	40.81	training_data
UBALD2	1	41.85	training_data
EGR3	1	46.3	training_data
INSIG1	1	37.54	training_data
YRDC	1	46.1	training_data
BTG2	1	47.7	training_data
FOSB	1	66.47	training_data
TIMP3	1	59.06	training_data
EGR1	1	94.49	training_data
NAGK	1	39.92	training_data
FOS	1	126.99	training_data
IER2	1	91.7	training_data
RBM14	1	73.98	training_data
CYR61	1	99.3	training_data
DNAJB1	1	84.79	training_data
DUSP1	1	118.98	training_data
PPP1R15A	2	1.88	training_data
AKIRIN2	2	2.52	training_data
NR4A1	2	4.11	training_data
KRT8	2	9.69	training_data
BAIAP2	2	5.97	training_data
BHLHE40	2	-6.15	training_data
QSOX1	2	17.64	training_data
CLU	2	17.27	training_data
C6orf141	2	-7.75	training_data
GPR50	2	13.38	training_data
TXNL4B	2	-8.19	training_data
TFPI2	2	3.02	training_data
PTGS2	2	34.61	training_data
EGR4	2	32.6	training_data
ARL5B	2	4.05	training_data
CTGF	2	20.56	training_data
GADD45A	2	5.29	training_data
PNP	2	25.51	training_data
SERPINB9	2	16.86	training_data
SYAP1	2	25.03	training_data
HOMER1	2	0.37	training_data
CDKN1A	2	20.98	training_data
KDM6B	2	3.67	training_data
CMC2	2	36.49	training_data
TNFRSF12A	2	21.98	training_data
PSMD12	2	9.81	training_data
NXF1	2	15.01	training_data
ZYX	2	30.69	training_data
FOSL2	2	24.14	training_data
KIAA0020	2	-2.21	training_data
F2RL1	2	28.14	training_data
SDC4	2	30.38	training_data
SBDS	2	-4.52	training_data
LY6K	2	32.42	training_data
MIDN	2	47.03	training_data
ZSWIM6	2	-25.43	training_data
ABHD5	2	21.69	training_data
TNFAIP3	2	2.39	training_data
ID4	2	12.68	training_data
C2orf42	2	14.34	training_data
NIPAL1	2	10.64	training_data
GTF2B	2	3.11	training_data
NRARP	2	26.76	training_data
ZCCHC12	2	25.0	training_data
ZNF26	2	-3.53	training_data
DDX21	2	1.63	training_data
PDK4	2	28.34	training_data
MAK16	2	-5.68	training_data
MFSD2A	2	30.74	training_data
EFNB2	2	2.89	training_data
PLAT	2	39.59	training_data
GEM	2	39.73	training_data
BCL10	2	44.68	training_data
HBEGF	2	34.89	training_data
FOSL1	2	51.51	training_data
MCL1	2	46.19	training_data
SPRY2	2	44.59	training_data
CSRNP1	2	39.33	training_data
NDRG1	2	42.73	training_data
NPPC	2	51.61	training_data
COQ10B	2	37.0	training_data
SPRY4	2	56.1	training_data
FAM57A	2	36.43	training_data
CA2	2	41.16	training_data
GPR3	2	40.14	training_data
FAM83G	2	27.43	training_data
SLC2A1	2	27.48	training_data
ARC	2	46.95	training_data
GADD45B	2	43.07	training_data
RND3	2	30.16	training_data
DUSP6	2	57.37	training_data
ERRFI1	2	33.04	training_data
UTP3	2	42.09	training_data
TFB2M	2	33.63	training_data
PMM2	2	31.31	training_data
ZFP36	2	43.7	training_data
EGR2	2	55.9	training_data
RNF122	2	47.91	training_data
PMAIP1	2	55.61	training_data
ARRDC4	2	59.35	training_data
NPTX2	2	59.11	training_data
KLF10	2	70.4	training_data
IER3	2	56.73	training_data
TRIB1	2	51.03	training_data
MXD1	2	64.3	training_data
ETV5	2	56.8	training_data
JUNB	2	68.55	training_data
UBALD2	2	95.56	training_data
EGR3	2	99.26	training_data
INSIG1	2	63.57	training_data
YRDC	2	78.57	training_data
BTG2	2	78.72	training_data
FOSB	2	77.8	training_data
TIMP3	2	93.62	training_data
EGR1	2	94.89	training_data
NAGK	2	42.0	training_data
FOS	2	86.02	training_data
IER2	2	88.84	training_data
RBM14	2	91.5	training_data
CYR61	2	70.9	training_data
DNAJB1	2	88.96	training_data
DUSP1	2	84.33	training_data
PPP1R15A	3	3.83	training_data
AKIRIN2	3	3.4	training_data
NR4A1	3	5.71	training_data
KRT8	3	9.81	training_data
BAIAP2	3	17.08	training_data
BHLHE40	3	3.52	training_data
QSOX1	3	22.25	training_data
CLU	3	22.72	training_data
C6orf141	3	16.76	training_data
GPR50	3	24.54	training_data
TXNL4B	3	15.86	training_data
TFPI2	3	19.35	training_data
PTGS2	3	27.22	training_data
EGR4	3	30.08	training_data
ARL5B	3	20.14	training_data
CTGF	3	33.46	training_data
GADD45A	3	24.36	training_data
PNP	3	27.4	training_data
SERPINB9	3	33.99	training_data
SYAP1	3	30.99	training_data
HOMER1	3	28.92	training_data
CDKN1A	3	35.14	training_data
KDM6B	3	25.98	training_data
CMC2	3	35.01	training_data
TNFRSF12A	3	40.92	training_data
PSMD12	3	37.66	training_data
NXF1	3	45.12	training_data
ZYX	3	37.19	training_data
FOSL2	3	36.42	training_data
KIAA0020	3	44.23	training_data
F2RL1	3	51.27	training_data
SDC4	3	50.19	training_data
SBDS	3	25.28	training_data
LY6K	3	48.55	training_data
MIDN	3	53.8	training_data
ZSWIM6	3	31.36	training_data
ABHD5	3	48.04	training_data
TNFAIP3	3	45.09	training_data
ID4	3	40.86	training_data
C2orf42	3	23.84	training_data
NIPAL1	3	47.77	training_data
GTF2B	3	32.53	training_data
NRARP	3	56.8	training_data
ZCCHC12	3	60.7	training_data
ZNF26	3	50.14	training_data
DDX21	3	53.38	training_data
PDK4	3	66.58	training_data
MAK16	3	46.03	training_data
MFSD2A	3	52.19	training_data
EFNB2	3	45.31	training_data
PLAT	3	67.27	training_data
GEM	3	59.68	training_data
BCL10	3	59.28	training_data
HBEGF	3	85.99	training_data
FOSL1	3	53.36	training_data
MCL1	3	59.62	training_data
SPRY2	3	83.13	training_data
CSRNP1	3	65.14	training_data
NDRG1	3	69.93	training_data
NPPC	3	59.63	training_data
COQ10B	3	70.61	training_data
SPRY4	3	58.25	training_data
FAM57A	3	91.81	training_data
CA2	3	90.43	training_data
GPR3	3	64.13	training_data
FAM83G	3	126.24	training_data
SLC2A1	3	86.72	training_data
ARC	3	67.99	training_data
GADD45B	3	89.27	training_data
RND3	3	69.63	training_data
DUSP6	3	60.75	training_data
ERRFI1	3	91.49	training_data
UTP3	3	129.8	training_data
TFB2M	3	88.75	training_data
PMM2	3	94.47	training_data
ZFP36	3	82.31	training_data
EGR2	3	66.6	training_data
RNF122	3	64.53	training_data
PMAIP1	3	69.04	training_data
ARRDC4	3	83.98	training_data
NPTX2	3	72.49	training_data
KLF10	3	99.82	training_data
IER3	3	74.06	training_data
TRIB1	3	84.59	training_data
MXD1	3	83.89	training_data
ETV5	3	83.09	training_data
JUNB	3	74.56	training_data
UBALD2	3	124.45	training_data
EGR3	3	88.14	training_data
INSIG1	3	103.45	training_data
YRDC	3	80.09	training_data
BTG2	3	101.07	training_data
FOSB	3	99.01	training_data
TIMP3	3	94.39	training_data
EGR1	3	94.0	training_data
NAGK	3	137.68	training_data
FOS	3	102.79	training_data
IER2	3	95.14	training_data
RBM14	3	105.15	training_data
CYR61	3	61.29	training_data
DNAJB1	3	105.65	training_data
DUSP1	3	94.25	training_data
PPP1R15A	4	4.82	training_data
AKIRIN2	4	4.73	training_data
NR4A1	4	6.49	training_data
KRT8	4	13.81	training_data
BAIAP2	4	14.65	training_data
BHLHE40	4	13.06	training_data
QSOX1	4	27.96	training_data
CLU	4	25.91	training_data
C6orf141	4	5.94	training_data
GPR50	4	37.5	training_data
TXNL4B	4	28.44	training_data
TFPI2	4	35.96	training_data
PTGS2	4	38.65	training_data
EGR4	4	39.64	training_data
ARL5B	4	26.1	training_data
CTGF	4	42.72	training_data
GADD45A	4	24.88	training_data
PNP	4	40.11	training_data
SERPINB9	4	46.01	training_data
SYAP1	4	30.97	training_data
HOMER1	4	29.3	training_data
CDKN1A	4	45.79	training_data
KDM6B	4	40.51	training_data
CMC2	4	58.35	training_data
TNFRSF12A	4	57.69	training_data
PSMD12	4	50.7	training_data
NXF1	4	37.92	training_data
ZYX	4	51.42	training_data
FOSL2	4	46.75	training_data
KIAA0020	4	50.78	training_data
F2RL1	4	59.78	training_data
SDC4	4	73.33	training_data
SBDS	4	63.81	training_data
LY6K	4	51.26	training_data
MIDN	4	55.94	training_data
ZSWIM6	4	31.64	training_data
ABHD5	4	69.15	training_data
TNFAIP3	4	50.27	training_data
ID4	4	70.3	training_data
C2orf42	4	45.56	training_data
NIPAL1	4	69.94	training_data
GTF2B	4	58.09	training_data
NRARP	4	81.98	training_data
ZCCHC12	4	78.51	training_data
ZNF26	4	76.77	training_data
DDX21	4	62.72	training_data
PDK4	4	95.89	training_data
MAK16	4	67.42	training_data
MFSD2A	4	78.56	training_data
EFNB2	4	65.55	training_data
PLAT	4	93.94	training_data
GEM	4	78.94	training_data
BCL10	4	68.1	training_data
HBEGF	4	90.28	training_data
FOSL1	4	66.71	training_data
MCL1	4	62.42	training_data
SPRY2	4	98.58	training_data
CSRNP1	4	72.07	training_data
NDRG1	4	78.72	training_data
NPPC	4	84.35	training_data
COQ10B	4	127.15	training_data
SPRY4	4	60.51	training_data
FAM57A	4	111.57	training_data
CA2	4	106.87	training_data
GPR3	4	82.09	training_data
FAM83G	4	117.25	training_data
SLC2A1	4	93.91	training_data
ARC	4	75.26	training_data
GADD45B	4	111.38	training_data
RND3	4	78.76	training_data
DUSP6	4	70.99	training_data
ERRFI1	4	64.68	training_data
UTP3	4	106.5	training_data
TFB2M	4	113.1	training_data
PMM2	4	82.18	training_data
ZFP36	4	82.75	training_data
EGR2	4	70.22	training_data
RNF122	4	83.74	training_data
PMAIP1	4	63.93	training_data
ARRDC4	4	99.04	training_data
NPTX2	4	74.26	training_data
KLF10	4	113.7	training_data
IER3	4	84.79	training_data
TRIB1	4	81.41	training_data
MXD1	4	94.35	training_data
ETV5	4	94.3	training_data
JUNB	4	88.74	training_data
UBALD2	4	131.6	training_data
EGR3	4	92.58	training_data
INSIG1	4	104.61	training_data
YRDC	4	96.45	training_data
BTG2	4	111.38	training_data
FOSB	4	95.01	training_data
TIMP3	4	110.77	training_data
EGR1	4	94.01	training_data
NAGK	4	180.8	training_data
FOS	4	96.44	training_data
IER2	4	88.68	training_data
RBM14	4	88.21	training_data
CYR61	4	98.72	training_data
DNAJB1	4	111.75	training_data
DUSP1	4	91.53	training_data
PPP1R15A	6	6.79	training_data
AKIRIN2	6	9.52	training_data
NR4A1	6	9.91	training_data
KRT8	6	30.58	training_data
BAIAP2	6	37.74	training_data
BHLHE40	6	17.76	training_data
QSOX1	6	39.61	training_data
CLU	6	51.8	training_data
C6orf141	6	48.35	training_data
GPR50	6	55.18	training_data
TXNL4B	6	58.68	training_data
TFPI2	6	62.65	training_data
PTGS2	6	47.39	training_data
EGR4	6	53.04	training_data
ARL5B	6	50.54	training_data
CTGF	6	77.56	training_data
GADD45A	6	63.35	training_data
PNP	6	78.99	training_data
SERPINB9	6	64.58	training_data
SYAP1	6	74.82	training_data
HOMER1	6	60.42	training_data
CDKN1A	6	81.58	training_data
KDM6B	6	62.25	training_data
CMC2	6	83.83	training_data
TNFRSF12A	6	82.42	training_data
PSMD12	6	84.63	training_data
NXF1	6	67.0	training_data
ZYX	6	74.91	training_data
FOSL2	6	78.5	training_data
KIAA0020	6	62.7	training_data
F2RL1	6	86.5	training_data
SDC4	6	99.62	training_data
SBDS	6	61.4	training_data
LY6K	6	87.48	training_data
MIDN	6	76.42	training_data
ZSWIM6	6	51.58	training_data
ABHD5	6	86.3	training_data
TNFAIP3	6	115.57	training_data
ID4	6	73.08	training_data
C2orf42	6	69.83	training_data
NIPAL1	6	101.21	training_data
GTF2B	6	82.42	training_data
NRARP	6	120.65	training_data
ZCCHC12	6	104.18	training_data
ZNF26	6	59.09	training_data
DDX21	6	68.42	training_data
PDK4	6	126.56	training_data
MAK16	6	63.37	training_data
MFSD2A	6	88.45	training_data
EFNB2	6	101.74	training_data
PLAT	6	140.25	training_data
GEM	6	102.06	training_data
BCL10	6	88.97	training_data
HBEGF	6	123.65	training_data
FOSL1	6	76.58	training_data
MCL1	6	80.04	training_data
SPRY2	6	110.64	training_data
CSRNP1	6	83.73	training_data
NDRG1	6	91.36	training_data
NPPC	6	57.32	training_data
COQ10B	6	103.72	training_data
SPRY4	6	84.22	training_data
FAM57A	6	98.72	training_data
CA2	6	104.95	training_data
GPR3	6	77.97	training_data
FAM83G	6	116.66	training_data
SLC2A1	6	60.99	training_data
ARC	6	95.48	training_data
GADD45B	6	122.06	training_data
RND3	6	89.16	training_data
DUSP6	6	84.13	training_data
ERRFI1	6	109.56	training_data
UTP3	6	95.97	training_data
TFB2M	6	91.68	training_data
PMM2	6	100.26	training_data
ZFP36	6	108.35	training_data
EGR2	6	80.95	training_data
RNF122	6	104.18	training_data
PMAIP1	6	108.5	training_data
ARRDC4	6	123.65	training_data
NPTX2	6	99.73	training_data
KLF10	6	104.59	training_data
IER3	6	92.31	training_data
TRIB1	6	97.03	training_data
MXD1	6	102.67	training_data
ETV5	6	93.44	training_data
JUNB	6	92.12	training_data
UBALD2	6	98.18	training_data
EGR3	6	92.81	training_data
INSIG1	6	105.92	training_data
YRDC	6	89.24	training_data
BTG2	6	102.92	training_data
FOSB	6	100.84	training_data
TIMP3	6	123.34	training_data
EGR1	6	102.18	training_data
NAGK	6	45.15	training_data
FOS	6	90.97	training_data
IER2	6	82.75	training_data
RBM14	6	109.31	training_data
CYR61	6	118.93	training_data
DNAJB1	6	84.05	training_data
DUSP1	6	106.72	training_data
PPP1R15A	8	7.7	training_data
AKIRIN2	8	12.11	training_data
NR4A1	8	14.19	training_data
KRT8	8	37.78	training_data
BAIAP2	8	39.39	training_data
BHLHE40	8	34.24	training_data
QSOX1	8	46.51	training_data
CLU	8	61.03	training_data
C6orf141	8	119.11	training_data
GPR50	8	72.01	training_data
TXNL4B	8	58.99	training_data
TFPI2	8	68.88	training_data
PTGS2	8	60.68	training_data
EGR4	8	69.1	training_data
ARL5B	8	62.36	training_data
CTGF	8	70.43	training_data
GADD45A	8	88.88	training_data
PNP	8	77.33	training_data
SERPINB9	8	81.53	training_data
SYAP1	8	74.78	training_data
HOMER1	8	93.95	training_data
CDKN1A	8	88.68	training_data
KDM6B	8	83.62	training_data
CMC2	8	94.0	training_data
TNFRSF12A	8	79.78	training_data
PSMD12	8	105.2	training_data
NXF1	8	72.64	training_data
ZYX	8	75.75	training_data
FOSL2	8	71.79	training_data
KIAA0020	8	91.74	training_data
F2RL1	8	86.91	training_data
SDC4	8	107.65	training_data
SBDS	8	94.34	training_data
LY6K	8	77.04	training_data
MIDN	8	100.71	training_data
ZSWIM6	8	81.03	training_data
ABHD5	8	110.39	training_data
TNFAIP3	8	76.23	training_data
ID4	8	96.05	training_data
C2orf42	8	74.53	training_data
NIPAL1	8	96.68	training_data
GTF2B	8	84.26	training_data
NRARP	8	96.84	training_data
ZCCHC12	8	98.36	training_data
ZNF26	8	101.95	training_data
DDX21	8	98.6	training_data
PDK4	8	99.17	training_data
MAK16	8	87.44	training_data
MFSD2A	8	82.47	training_data
EFNB2	8	83.39	training_data
PLAT	8	109.03	training_data
GEM	8	101.78	training_data
BCL10	8	87.52	training_data
HBEGF	8	114.22	training_data
FOSL1	8	90.98	training_data
MCL1	8	85.43	training_data
SPRY2	8	116.09	training_data
CSRNP1	8	92.93	training_data
NDRG1	8	104.45	training_data
NPPC	8	71.01	training_data
COQ10B	8	107.3	training_data
SPRY4	8	96.6	training_data
FAM57A	8	99.16	training_data
CA2	8	105.08	training_data
GPR3	8	96.43	training_data
FAM83G	8	101.14	training_data
SLC2A1	8	96.44	training_data
ARC	8	82.08	training_data
GADD45B	8	97.03	training_data
RND3	8	80.77	training_data
DUSP6	8	93.91	training_data
ERRFI1	8	130.51	training_data
UTP3	8	95.19	training_data
TFB2M	8	77.13	training_data
PMM2	8	78.01	training_data
ZFP36	8	121.69	training_data
EGR2	8	94.89	training_data
RNF122	8	91.29	training_data
PMAIP1	8	96.25	training_data
ARRDC4	8	103.89	training_data
NPTX2	8	86.68	training_data
KLF10	8	105.85	training_data
IER3	8	94.47	training_data
TRIB1	8	84.16	training_data
MXD1	8	101.24	training_data
ETV5	8	104.7	training_data
JUNB	8	89.33	training_data
UBALD2	8	106.79	training_data
EGR3	8	91.36	training_data
INSIG1	8	83.0	training_data
YRDC	8	99.68	training_data
BTG2	8	83.16	training_data
FOSB	8	73.12	training_data
TIMP3	8	89.97	training_data
EGR1	8	101.7	training_data
NAGK	8	65.62	training_data
FOS	8	97.08	training_data
IER2	8	117.08	training_data
RBM14	8	102.43	training_data
CYR61	8	125.34	training_data
DNAJB1	8	89.24	training_data
DUSP1	8	92.29	training_data
PPP1R15A	10	14.16	training_data
AKIRIN2	10	13.85	training_data
NR4A1	10	17.59	training_data
KRT8	10	48.19	training_data
BAIAP2	10	37.97	training_data
BHLHE40	10	42.89	training_data
QSOX1	10	57.81	training_data
CLU	10	53.7	training_data
C6orf141	10	86.02	training_data
GPR50	10	74.82	training_data
TXNL4B	10	80.96	training_data
TFPI2	10	80.18	training_data
PTGS2	10	82.89	training_data
EGR4	10	79.06	training_data
ARL5B	10	68.16	training_data
CTGF	10	70.01	training_data
GADD45A	10	67.18	training_data
PNP	10	69.16	training_data
SERPINB9	10	85.45	training_data
SYAP1	10	63.82	training_data
HOMER1	10	71.03	training_data
CDKN1A	10	85.46	training_data
KDM6B	10	80.16	training_data
CMC2	10	82.37	training_data
TNFRSF12A	10	85.0	training_data
PSMD12	10	87.48	training_data
NXF1	10	67.78	training_data
ZYX	10	79.68	training_data
FOSL2	10	71.08	training_data
KIAA0020	10	93.54	training_data
F2RL1	10	85.08	training_data
SDC4	10	99.22	training_data
SBDS	10	81.33	training_data
LY6K	10	83.87	training_data
MIDN	10	93.6	training_data
ZSWIM6	10	70.27	training_data
ABHD5	10	89.87	training_data
TNFAIP3	10	91.17	training_data
ID4	10	92.66	training_data
C2orf42	10	72.21	training_data
NIPAL1	10	91.27	training_data
GTF2B	10	75.45	training_data
NRARP	10	101.71	training_data
ZCCHC12	10	97.59	training_data
ZNF26	10	90.06	training_data
DDX21	10	80.62	training_data
PDK4	10	101.0	training_data
MAK16	10	80.83	training_data
MFSD2A	10	82.55	training_data
EFNB2	10	62.74	training_data
PLAT	10	87.56	training_data
GEM	10	88.14	training_data
BCL10	10	91.86	training_data
HBEGF	10	90.04	training_data
FOSL1	10	95.07	training_data
MCL1	10	93.1	training_data
SPRY2	10	100.78	training_data
CSRNP1	10	87.67	training_data
NDRG1	10	96.59	training_data
NPPC	10	120.18	training_data
COQ10B	10	71.57	training_data
SPRY4	10	90.91	training_data
FAM57A	10	112.36	training_data
CA2	10	103.89	training_data
GPR3	10	88.61	training_data
FAM83G	10	93.73	training_data
SLC2A1	10	122.03	training_data
ARC	10	82.2	training_data
GADD45B	10	85.2	training_data
RND3	10	94.95	training_data
DUSP6	10	118.46	training_data
ERRFI1	10	57.47	training_data
UTP3	10	72.95	training_data
TFB2M	10	73.69	training_data
PMM2	10	66.32	training_data
ZFP36	10	72.86	training_data
EGR2	10	100.43	training_data
RNF122	10	83.29	training_data
PMAIP1	10	79.73	training_data
ARRDC4	10	87.1	training_data
NPTX2	10	112.98	training_data
KLF10	10	115.6	training_data
IER3	10	115.57	training_data
TRIB1	10	85.82	training_data
MXD1	10	79.4	training_data
ETV5	10	95.19	training_data
JUNB	10	109.66	training_data
UBALD2	10	95.55	training_data
EGR3	10	91.77	training_data
INSIG1	10	87.73	training_data
YRDC	10	115.48	training_data
BTG2	10	81.64	training_data
FOSB	10	113.57	training_data
TIMP3	10	60.13	training_data
EGR1	10	98.65	training_data
NAGK	10	187.89	training_data
FOS	10	95.87	training_data
IER2	10	119.2	training_data
RBM14	10	114.28	training_data
CYR61	10	115.26	training_data
DNAJB1	10	128.55	training_data
DUSP1	10	103.5	training_data
PPP1R15A	0	0.0	model_fit
AKIRIN2	0	0.0	model_fit
NR4A1	0	0.0	model_fit
KRT8	0	0.0	model_fit
BAIAP2	0	0.0	model_fit
BHLHE40	0	0.0	model_fit
QSOX1	0	0.0	model_fit
CLU	0	0.0	model_fit
C6orf141	0	0.0	model_fit
GPR50	0	0.0	model_fit
TXNL4B	0	0.0	model_fit
TFPI2	0	0.0	model_fit
PTGS2	0	0.0	model_fit
EGR4	0	0.0	model_fit
ARL5B	0	0.0	model_fit
CTGF	0	0.0	model_fit
GADD45A	0	0.0	model_fit
PNP	0	0.0	model_fit
SERPINB9	0	0.0	model_fit
SYAP1	0	0.0	model_fit
HOMER1	0	0.0	model_fit
CDKN1A	0	0.0	model_fit
KDM6B	0	0.0	model_fit
CMC2	0	0.0	model_fit
TNFRSF12A	0	0.0	model_fit
PSMD12	0	0.0	model_fit
NXF1	0	0.0	model_fit
ZYX	0	0.0	model_fit
FOSL2	0	0.0	model_fit
KIAA0020	0	0.0	model_fit
F2RL1	0	0.0	model_fit
SDC4	0	0.0	model_fit
SBDS	0	0.0	model_fit
LY6K	0	0.0	model_fit
MIDN	0	0.0	model_fit
ZSWIM6	0	0.0	model_fit
ABHD5	0	0.0	model_fit
TNFAIP3	0	0.0	model_fit
ID4	0	0.0	model_fit
C2orf42	0	0.0	model_fit
NIPAL1	0	0.0	model_fit
GTF2B	0	0.0	model_fit
NRARP	0	0.0	model_fit
ZCCHC12	0	0.0	model_fit
ZNF26	0	0.0	model_fit
DDX21	0	0.0	model_fit
PDK4	0	0.0	model_fit
MAK16	0	0.0	model_fit
MFSD2A	0	0.0	model_fit
EFNB2	0	0.0	model_fit
PLAT	0	0.0	model_fit
GEM	0	0.0	model_fit
BCL10	0	0.0	model_fit
HBEGF	0	0.0	model_fit
FOSL1	0	0.0	model_fit
MCL1	0	0.0	model_fit
SPRY2	0	0.0	model_fit
CSRNP1	0	0.0	model_fit
NDRG1	0	0.0	model_fit
NPPC	0	0.0	model_fit
COQ10B	0	0.0	model_fit
SPRY4	0	0.0	model_fit
FAM57A	0	0.0	model_fit
CA2	0	0.0	model_fit
GPR3	0	0.0	model_fit
FAM83G	0	0.0	model_fit
SLC2A1	0	0.0	model_fit
ARC	0	0.0	model_fit
GADD45B	0	0.0	model_fit
RND3	0	0.0	model_fit
DUSP6	0	0.0	model_fit
ERRFI1	0	0.0	model_fit
UTP3	0	0.0	model_fit
TFB2M	0	0.0	model_fit
PMM2	0	0.0	model_fit
ZFP36	0	0.0	model_fit
EGR2	0	0.0	model_fit
RNF122	0	0.0	model_fit
PMAIP1	0	0.0	model_fit
ARRDC4	0	0.0	model_fit
NPTX2	0	0.0	model_fit
KLF10	0	0.0	model_fit
IER3	0	0.0	model_fit
TRIB1	0	0.0	model_fit
MXD1	0	0.0	model_fit
ETV5	0	0.0	model_fit
JUNB	0	0.0	model_fit
UBALD2	0	0.0	model_fit
EGR3	0	0.0	model_fit
INSIG1	0	0.0	model_fit
YRDC	0	0.0	model_fit
BTG2	0	0.0	model_fit
FOSB	0	0.0	model_fit
TIMP3	0	0.0	model_fit
EGR1	0	0.0	model_fit
NAGK	0	0.0	model_fit
FOS	0	0.0	model_fit
IER2	0	0.0	model_fit
RBM14	0	0.0	model_fit
CYR61	0	0.0	model_fit
DNAJB1	0	0.0	model_fit
DUSP1	0	0.0	model_fit
PPP1R15A	0.5	0.0	model_fit
AKIRIN2	0.5	0.72	model_fit
NR4A1	0.5	0.93	model_fit
KRT8	0.5	0.0	model_fit
BAIAP2	0.5	2.83	model_fit
BHLHE40	0.5	0.0	model_fit
QSOX1	0.5	3.64	model_fit
CLU	0.5	4.45	model_fit
C6orf141	0.5	0.0	model_fit
GPR50	0.5	0.0	model_fit
TXNL4B	0.5	0.0	model_fit
TFPI2	0.5	0.0	model_fit
PTGS2	0.5	6.58	model_fit
EGR4	0.5	6.63	model_fit
ARL5B	0.5	0.0	model_fit
CTGF	0.5	7.0	model_fit
GADD45A	0.5	0.0	model_fit
PNP	0.5	7.32	model_fit
SERPINB9	0.5	0.0	model_fit
SYAP1	0.5	7.51	model_fit
HOMER1	0.5	0.0	model_fit
CDKN1A	0.5	0.0	model_fit
KDM6B	0.5	0.0	model_fit
CMC2	0.5	8.25	model_fit
TNFRSF12A	0.5	0.0	model_fit
PSMD12	0.5	0.0	model_fit
NXF1	0.5	8.78	model_fit
ZYX	0.5	8.84	model_fit
FOSL2	0.5	9.7	model_fit
KIAA0020	0.5	0.0	model_fit
F2RL1	0.5	10.07	model_fit
SDC4	0.5	0.0	model_fit
SBDS	0.5	0.0	model_fit
LY6K	0.5	10.46	model_fit
MIDN	0.5	10.55	model_fit
ZSWIM6	0.5	0.0	model_fit
ABHD5	0.5	0.0	model_fit
TNFAIP3	0.5	0.0	model_fit
ID4	0.5	0.0	model_fit
C2orf42	0.5	0.0	model_fit
NIPAL1	0.5	0.0	model_fit
GTF2B	0.5	0.0	model_fit
NRARP	0.5	0.0	model_fit
ZCCHC12	0.5	0.0	model_fit
ZNF26	0.5	0.0	model_fit
DDX21	0.5	0.0	model_fit
PDK4	0.5	0.0	model_fit
MAK16	0.5	0.0	model_fit
MFSD2A	0.5	12.64	model_fit
EFNB2	0.5	0.0	model_fit
PLAT	0.5	0.0	model_fit
GEM	0.5	0.0	model_fit
BCL10	0.5	13.65	model_fit
HBEGF	0.5	0.0	model_fit
FOSL1	0.5	13.92	model_fit
MCL1	0.5	13.95	model_fit
SPRY2	0.5	0.0	model_fit
CSRNP1	0.5	14.2	model_fit
NDRG1	0.5	0.0	model_fit
NPPC	0.5	14.51	model_fit
COQ10B	0.5	0.0	model_fit
SPRY4	0.5	14.68	model_fit
FAM57A	0.5	0.0	model_fit
CA2	0.5	0.0	model_fit
GPR3	0.5	14.85	model_fit
FAM83G	0.5	0.0	model_fit
SLC2A1	0.5	0.0	model_fit
ARC	0.5	15.11	model_fit
GADD45B	0.5	0.0	model_fit
RND3	0.5	0.0	model_fit
DUSP6	0.5	15.49	model_fit
ERRFI1	0.5	0.0	model_fit
UTP3	0.5	0.0	model_fit
TFB2M	0.5	0.0	model_fit
PMM2	0.5	0.0	model_fit
ZFP36	0.5	0.0	model_fit
EGR2	0.5	16.32	model_fit
RNF122	0.5	16.89	model_fit
PMAIP1	0.5	0.0	model_fit
ARRDC4	0.5	0.0	model_fit
NPTX2	0.5	17.82	model_fit
KLF10	0.5	0.0	model_fit
IER3	0.5	19.17	model_fit
TRIB1	0.5	19.19	model_fit
MXD1	0.5	0.0	model_fit
ETV5	0.5	21.25	model_fit
JUNB	0.5	22.75	model_fit
UBALD2	0.5	0.0	model_fit
EGR3	0.5	26.2	model_fit
INSIG1	0.5	27.81	model_fit
YRDC	0.5	28.0	model_fit
BTG2	0.5	32.65	model_fit
FOSB	0.5	34.14	model_fit
TIMP3	0.5	39.41	model_fit
EGR1	0.5	51.65	model_fit
NAGK	0.5	53.37	model_fit
FOS	0.5	57.3	model_fit
IER2	0.5	60.12	model_fit
RBM14	0.5	61.76	model_fit
CYR61	0.5	62.69	model_fit
DNAJB1	0.5	82.24	model_fit
DUSP1	0.5	87.5	model_fit
PPP1R15A	1	0.72	model_fit
AKIRIN2	1	1.43	model_fit
NR4A1	1	1.85	model_fit
KRT8	1	0.0	model_fit
BAIAP2	1	5.58	model_fit
BHLHE40	1	0.0	model_fit
QSOX1	1	7.14	model_fit
CLU	1	8.7	model_fit
C6orf141	1	0.0	model_fit
GPR50	1	0.0	model_fit
TXNL4B	1	0.0	model_fit
TFPI2	1	0.0	model_fit
PTGS2	1	12.72	model_fit
EGR4	1	12.83	model_fit
ARL5B	1	0.0	model_fit
CTGF	1	13.51	model_fit
GADD45A	1	0.0	model_fit
PNP	1	14.11	model_fit
SERPINB9	1	0.0	model_fit
SYAP1	1	14.46	model_fit
HOMER1	1	0.0	model_fit
CDKN1A	1	0.0	model_fit
KDM6B	1	0.0	model_fit
CMC2	1	15.82	model_fit
TNFRSF12A	1	5.08	model_fit
PSMD12	1	0.0	model_fit
NXF1	1	16.79	model_fit
ZYX	1	16.89	model_fit
FOSL2	1	18.46	model_fit
KIAA0020	1	0.0	model_fit
F2RL1	1	19.13	model_fit
SDC4	1	0.0	model_fit
SBDS	1	0.0	model_fit
LY6K	1	19.82	model_fit
MIDN	1	19.99	model_fit
ZSWIM6	1	0.0	model_fit
ABHD5	1	0.0	model_fit
TNFAIP3	1	0.0	model_fit
ID4	1	0.0	model_fit
C2orf42	1	0.0	model_fit
NIPAL1	1	0.0	model_fit
GTF2B	1	0.0	model_fit
NRARP	1	0.0	model_fit
ZCCHC12	1	0.0	model_fit
ZNF26	1	0.0	model_fit
DDX21	1	0.0	model_fit
PDK4	1	0.0	model_fit
MAK16	1	0.0	model_fit
MFSD2A	1	23.69	model_fit
EFNB2	1	0.0	model_fit
PLAT	1	0.0	model_fit
GEM	1	10.84	model_fit
BCL10	1	25.44	model_fit
HBEGF	1	0.0	model_fit
FOSL1	1	25.9	model_fit
MCL1	1	25.96	model_fit
SPRY2	1	0.0	model_fit
CSRNP1	1	26.38	model_fit
NDRG1	1	1.94	model_fit
NPPC	1	26.92	model_fit
COQ10B	1	0.0	model_fit
SPRY4	1	27.21	model_fit
FAM57A	1	0.0	model_fit
CA2	1	0.0	model_fit
GPR3	1	27.5	model_fit
FAM83G	1	0.0	model_fit
SLC2A1	1	0.0	model_fit
ARC	1	27.93	model_fit
GADD45B	1	0.0	model_fit
RND3	1	11.23	model_fit
DUSP6	1	28.57	model_fit
ERRFI1	1	0.0	model_fit
UTP3	1	0.0	model_fit
TFB2M	1	0.0	model_fit
PMM2	1	0.0	model_fit
ZFP36	1	9.97	model_fit
EGR2	1	29.97	model_fit
RNF122	1	30.92	model_fit
PMAIP1	1	5.54	model_fit
ARRDC4	1	10.5	model_fit
NPTX2	1	32.47	model_fit
KLF10	1	8.58	model_fit
IER3	1	34.66	model_fit
TRIB1	1	34.69	model_fit
MXD1	1	0.0	model_fit
ETV5	1	37.99	model_fit
JUNB	1	40.32	model_fit
UBALD2	1	30.77	model_fit
EGR3	1	45.54	model_fit
INSIG1	1	47.89	model_fit
YRDC	1	48.15	model_fit
BTG2	1	54.65	model_fit
FOSB	1	56.63	model_fit
TIMP3	1	63.29	model_fit
EGR1	1	76.62	model_fit
NAGK	1	78.25	model_fit
FOS	1	81.77	model_fit
IER2	1	84.1	model_fit
RBM14	1	85.37	model_fit
CYR61	1	86.08	model_fit
DNAJB1	1	96.85	model_fit
DUSP1	1	98.44	model_fit
PPP1R15A	2	2.14	model_fit
AKIRIN2	2	2.85	model_fit
NR4A1	2	3.66	model_fit
KRT8	2	0.0	model_fit
BAIAP2	2	10.84	model_fit
BHLHE40	2	0.57	model_fit
QSOX1	2	13.77	model_fit
CLU	2	16.64	model_fit
C6orf141	2	0.0	model_fit
GPR50	2	10.38	model_fit
TXNL4B	2	0.0	model_fit
TFPI2	2	3.02	model_fit
PTGS2	2	23.83	model_fit
EGR4	2	24.01	model_fit
ARL5B	2	13.86	model_fit
CTGF	2	25.19	model_fit
GADD45A	2	8.68	model_fit
PNP	2	26.23	model_fit
SERPINB9	2	14.32	model_fit
SYAP1	2	26.82	model_fit
HOMER1	2	6.82	model_fit
CDKN1A	2	14.06	model_fit
KDM6B	2	9.21	model_fit
CMC2	2	29.13	model_fit
TNFRSF12A	2	24.36	model_fit
PSMD12	2	4.9	model_fit
NXF1	2	30.76	model_fit
ZYX	2	30.93	model_fit
FOSL2	2	33.51	model_fit
KIAA0020	2	8.83	model_fit
F2RL1	2	34.6	model_fit
SDC4	2	18.48	model_fit
SBDS	2	7.52	model_fit
LY6K	2	35.71	model_fit
MIDN	2	35.98	model_fit
ZSWIM6	2	5.31	model_fit
ABHD5	2	18.58	model_fit
TNFAIP3	2	7.06	model_fit
ID4	2	17.42	model_fit
C2orf42	2	29.12	model_fit
NIPAL1	2	11.12	model_fit
GTF2B	2	17.77	model_fit
NRARP	2	17.69	model_fit
ZCCHC12	2	23.11	model_fit
ZNF26	2	10.61	model_fit
DDX21	2	18.9	model_fit
PDK4	2	18.11	model_fit
MAK16	2	15.78	model_fit
MFSD2A	2	41.76	model_fit
EFNB2	2	20.45	model_fit
PLAT	2	26.17	model_fit
GEM	2	41.01	model_fit
BCL10	2	44.41	model_fit
HBEGF	2	27.66	model_fit
FOSL1	2	45.09	model_fit
MCL1	2	45.17	model_fit
SPRY2	2	34.89	model_fit
CSRNP1	2	45.81	model_fit
NDRG1	2	42.83	model_fit
NPPC	2	46.59	model_fit
COQ10B	2	34.92	model_fit
SPRY4	2	47.02	model_fit
FAM57A	2	31.05	model_fit
CA2	2	35.49	model_fit
GPR3	2	47.44	model_fit
FAM83G	2	16.4	model_fit
SLC2A1	2	34.22	model_fit
ARC	2	48.06	model_fit
GADD45B	2	39.05	model_fit
RND3	2	47.78	model_fit
DUSP6	2	48.98	model_fit
ERRFI1	2	42.19	model_fit
UTP3	2	42.27	model_fit
TFB2M	2	44.6	model_fit
PMM2	2	47.06	model_fit
ZFP36	2	50.12	model_fit
EGR2	2	50.96	model_fit
RNF122	2	52.29	model_fit
PMAIP1	2	57.05	model_fit
ARRDC4	2	57.03	model_fit
NPTX2	2	54.4	model_fit
KLF10	2	63.13	model_fit
IER3	2	57.31	model_fit
TRIB1	2	57.35	model_fit
MXD1	2	69.42	model_fit
ETV5	2	61.55	model_fit
JUNB	2	64.38	model_fit
UBALD2	2	90.17	model_fit
EGR3	2	70.34	model_fit
INSIG1	2	72.85	model_fit
YRDC	2	73.12	model_fit
BTG2	2	79.43	model_fit
FOSB	2	81.19	model_fit
TIMP3	2	86.52	model_fit
EGR1	2	94.54	model_fit
NAGK	2	95.27	model_fit
FOS	2	96.68	model_fit
IER2	2	97.47	model_fit
RBM14	2	97.86	model_fit
CYR61	2	98.06	model_fit
DNAJB1	2	99.9	model_fit
DUSP1	2	99.98	model_fit
PPP1R15A	3	3.55	model_fit
AKIRIN2	3	4.24	model_fit
NR4A1	3	5.44	model_fit
KRT8	3	2.35	model_fit
BAIAP2	3	15.81	model_fit
BHLHE40	3	8.26	model_fit
QSOX1	3	19.93	model_fit
CLU	3	23.89	model_fit
C6orf141	3	0.0	model_fit
GPR50	3	23.68	model_fit
TXNL4B	3	17.97	model_fit
TFPI2	3	21.06	model_fit
PTGS2	3	33.52	model_fit
EGR4	3	33.76	model_fit
ARL5B	3	28.02	model_fit
CTGF	3	35.3	model_fit
GADD45A	3	27.43	model_fit
PNP	3	36.64	model_fit
SERPINB9	3	30.67	model_fit
SYAP1	3	37.4	model_fit
HOMER1	3	28.61	model_fit
CDKN1A	3	32.21	model_fit
KDM6B	3	30.94	model_fit
CMC2	3	40.34	model_fit
TNFRSF12A	3	39.73	model_fit
PSMD12	3	33.44	model_fit
NXF1	3	42.38	model_fit
ZYX	3	42.6	model_fit
FOSL2	3	45.79	model_fit
KIAA0020	3	41.25	model_fit
F2RL1	3	47.11	model_fit
SDC4	3	45.15	model_fit
SBDS	3	43.83	model_fit
LY6K	3	48.45	model_fit
MIDN	3	48.78	model_fit
ZSWIM6	3	47.04	model_fit
ABHD5	3	48.08	model_fit
TNFAIP3	3	47.78	model_fit
ID4	3	48.62	model_fit
C2orf42	3	49.76	model_fit
NIPAL1	3	50.96	model_fit
GTF2B	3	53.39	model_fit
NRARP	3	54.73	model_fit
ZCCHC12	3	59.7	model_fit
ZNF26	3	63.24	model_fit
DDX21	3	63.27	model_fit
PDK4	3	63.78	model_fit
MAK16	3	66.31	model_fit
MFSD2A	3	55.56	model_fit
EFNB2	3	66.83	model_fit
PLAT	3	65.48	model_fit
GEM	3	60.98	model_fit
BCL10	3	58.55	model_fit
HBEGF	3	75.49	model_fit
FOSL1	3	59.31	model_fit
MCL1	3	59.41	model_fit
SPRY2	3	73.99	model_fit
CSRNP1	3	60.11	model_fit
NDRG1	3	66.67	model_fit
NPPC	3	60.97	model_fit
COQ10B	3	83.56	model_fit
SPRY4	3	61.43	model_fit
FAM57A	3	88.81	model_fit
CA2	3	86.43	model_fit
GPR3	3	61.89	model_fit
FAM83G	3	98.69	model_fit
SLC2A1	3	93.56	model_fit
ARC	3	62.57	model_fit
GADD45B	3	88.99	model_fit
RND3	3	69.28	model_fit
DUSP6	3	63.56	model_fit
ERRFI1	3	99.08	model_fit
UTP3	3	99.1	model_fit
TFB2M	3	99.13	model_fit
PMM2	3	99.16	model_fit
ZFP36	3	72.37	model_fit
EGR2	3	65.65	model_fit
RNF122	3	67.04	model_fit
PMAIP1	3	80.47	model_fit
ARRDC4	3	79.37	model_fit
NPTX2	3	69.2	model_fit
KLF10	3	85.13	model_fit
IER3	3	72.1	model_fit
TRIB1	3	72.14	model_fit
MXD1	3	91.3	model_fit
ETV5	3	76.16	model_fit
JUNB	3	78.75	model_fit
UBALD2	3	98.6	model_fit
EGR3	3	83.85	model_fit
INSIG1	3	85.85	model_fit
YRDC	3	86.06	model_fit
BTG2	3	90.67	model_fit
FOSB	3	91.84	model_fit
TIMP3	3	95.05	model_fit
EGR1	3	98.72	model_fit
NAGK	3	98.97	model_fit
FOS	3	99.39	model_fit
IER2	3	99.6	model_fit
RBM14	3	99.69	model_fit
CYR61	3	99.73	model_fit
DNAJB1	3	100.0	model_fit
DUSP1	3	100.0	model_fit
PPP1R15A	4	4.93	model_fit
AKIRIN2	4	5.61	model_fit
NR4A1	4	7.18	model_fit
KRT8	4	9.23	model_fit
BAIAP2	4	20.51	model_fit
BHLHE40	4	15.35	model_fit
QSOX1	4	25.64	model_fit
CLU	4	30.51	model_fit
C6orf141	4	0.0	model_fit
GPR50	4	35.02	model_fit
TXNL4B	4	32.79	model_fit
TFPI2	4	35.74	model_fit
PTGS2	4	41.98	model_fit
EGR4	4	42.26	model_fit
ARL5B	4	39.85	model_fit
CTGF	4	44.04	model_fit
GADD45A	4	42.34	model_fit
PNP	4	45.58	model_fit
SERPINB9	4	43.9	model_fit
SYAP1	4	46.45	model_fit
HOMER1	4	45.31	model_fit
CDKN1A	4	46.52	model_fit
KDM6B	4	47.47	model_fit
CMC2	4	49.78	model_fit
TNFRSF12A	4	51.97	model_fit
PSMD12	4	53.42	model_fit
NXF1	4	52.05	model_fit
ZYX	4	52.29	model_fit
FOSL2	4	55.79	model_fit
KIAA0020	4	62.14	model_fit
F2RL1	4	57.23	model_fit
SDC4	4	63.09	model_fit
SBDS	4	65.88	model_fit
LY6K	4	58.67	model_fit
MIDN	4	59.02	model_fit
ZSWIM6	4	70.38	model_fit
ABHD5	4	66.89	model_fit
TNFAIP3	4	70.66	model_fit
ID4	4	68.03	model_fit
C2orf42	4	64.39	model_fit
NIPAL1	4	72.94	model_fit
GTF2B	4	73.58	model_fit
NRARP	4	75.1	model_fit
ZCCHC12	4	78.88	model_fit
ZNF26	4	84.88	model_fit
DDX21	4	83.37	model_fit
PDK4	4	83.98	model_fit
MAK16	4	86.52	model_fit
MFSD2A	4	66.08	model_fit
EFNB2	4	86.17	model_fit
PLAT	4	83.86	model_fit
GEM	4	74.18	model_fit
BCL10	4	69.1	model_fit
HBEGF	4	91.7	model_fit
FOSL1	4	69.85	model_fit
MCL1	4	69.94	model_fit
SPRY2	4	89.61	model_fit
CSRNP1	4	70.63	model_fit
NDRG1	4	80.57	model_fit
NPPC	4	71.47	model_fit
COQ10B	4	95.85	model_fit
SPRY4	4	71.93	model_fit
FAM57A	4	98.18	model_fit
CA2	4	97.14	model_fit
GPR3	4	72.37	model_fit
FAM83G	4	99.98	model_fit
SLC2A1	4	99.37	model_fit
ARC	4	73.03	model_fit
GADD45B	4	98.01	model_fit
RND3	4	81.93	model_fit
DUSP6	4	73.97	model_fit
ERRFI1	4	99.99	model_fit
UTP3	4	99.99	model_fit
TFB2M	4	99.99	model_fit
PMM2	4	99.99	model_fit
ZFP36	4	84.69	model_fit
EGR2	4	75.95	model_fit
RNF122	4	77.23	model_fit
PMAIP1	4	91.12	model_fit
ARRDC4	4	90.1	model_fit
NPTX2	4	79.2	model_fit
KLF10	4	94.0	model_fit
IER3	4	81.77	model_fit
TRIB1	4	81.81	model_fit
MXD1	4	97.53	model_fit
ETV5	4	85.22	model_fit
JUNB	4	87.32	model_fit
UBALD2	4	99.8	model_fit
EGR3	4	91.2	model_fit
INSIG1	4	92.63	model_fit
YRDC	4	92.77	model_fit
BTG2	4	95.77	model_fit
FOSB	4	96.46	model_fit
TIMP3	4	98.18	model_fit
EGR1	4	99.7	model_fit
NAGK	4	99.78	model_fit
FOS	4	99.89	model_fit
IER2	4	99.94	model_fit
RBM14	4	99.95	model_fit
CYR61	4	99.96	model_fit
DNAJB1	4	100.0	model_fit
DUSP1	4	100.0	model_fit
PPP1R15A	6	7.64	model_fit
AKIRIN2	6	8.3	model_fit
NR4A1	6	10.58	model_fit
KRT8	6	21.56	model_fit
BAIAP2	6	29.13	model_fit
BHLHE40	6	27.93	model_fit
QSOX1	6	35.88	model_fit
CLU	6	42.07	model_fit
C6orf141	6	46.21	model_fit
GPR50	6	52.88	model_fit
TXNL4B	6	54.88	model_fit
TFPI2	6	57.41	model_fit
PTGS2	6	55.8	model_fit
EGR4	6	56.13	model_fit
ARL5B	6	58.0	model_fit
CTGF	6	58.14	model_fit
GADD45A	6	63.59	model_fit
PNP	6	59.85	model_fit
SERPINB9	6	63.27	model_fit
SYAP1	6	60.82	model_fit
HOMER1	6	67.9	model_fit
CDKN1A	6	66.72	model_fit
KDM6B	6	69.61	model_fit
CMC2	6	64.41	model_fit
TNFRSF12A	6	69.51	model_fit
PSMD12	6	77.18	model_fit
NXF1	6	66.8	model_fit
ZYX	6	67.05	model_fit
FOSL2	6	70.61	model_fit
KIAA0020	6	84.28	model_fit
F2RL1	6	72.03	model_fit
SDC4	6	83.29	model_fit
SBDS	6	87.41	model_fit
LY6K	6	73.43	model_fit
MIDN	6	73.77	model_fit
ZSWIM6	6	90.73	model_fit
ABHD5	6	86.53	model_fit
TNFAIP3	6	90.74	model_fit
ID4	6	87.63	model_fit
C2orf42	6	82.11	model_fit
NIPAL1	6	91.76	model_fit
GTF2B	6	91.51	model_fit
NRARP	6	92.47	model_fit
ZCCHC12	6	94.2	model_fit
ZNF26	6	97.44	model_fit
DDX21	6	96.59	model_fit
PDK4	6	96.87	model_fit
MAK16	6	97.84	model_fit
MFSD2A	6	80.25	model_fit
EFNB2	6	97.59	model_fit
PLAT	6	96.47	model_fit
GEM	6	88.7	model_fit
BCL10	6	82.82	model_fit
HBEGF	6	99.05	model_fit
FOSL1	6	83.44	model_fit
MCL1	6	83.52	model_fit
SPRY2	6	98.34	model_fit
CSRNP1	6	84.08	model_fit
NDRG1	6	93.4	model_fit
NPPC	6	84.76	model_fit
COQ10B	6	99.74	model_fit
SPRY4	6	85.13	model_fit
FAM57A	6	99.95	model_fit
CA2	6	99.87	model_fit
GPR3	6	85.48	model_fit
FAM83G	6	100.0	model_fit
SLC2A1	6	99.99	model_fit
ARC	6	85.99	model_fit
GADD45B	6	99.94	model_fit
RND3	6	93.75	model_fit
DUSP6	6	86.72	model_fit
ERRFI1	6	100.0	model_fit
UTP3	6	100.0	model_fit
TFB2M	6	100.0	model_fit
PMM2	6	100.0	model_fit
ZFP36	6	95.3	model_fit
EGR2	6	88.2	model_fit
RNF122	6	89.14	model_fit
PMAIP1	6	98.16	model_fit
ARRDC4	6	97.72	model_fit
NPTX2	6	90.52	model_fit
KLF10	6	99.02	model_fit
IER3	6	92.22	model_fit
TRIB1	6	92.24	model_fit
MXD1	6	99.8	model_fit
ETV5	6	94.32	model_fit
JUNB	6	95.48	model_fit
UBALD2	6	100.0	model_fit
EGR3	6	97.39	model_fit
INSIG1	6	98.0	model_fit
YRDC	6	98.06	model_fit
BTG2	6	99.13	model_fit
FOSB	6	99.33	model_fit
TIMP3	6	99.76	model_fit
EGR1	6	99.98	model_fit
NAGK	6	99.99	model_fit
FOS	6	100.0	model_fit
IER2	6	100.0	model_fit
RBM14	6	100.0	model_fit
CYR61	6	100.0	model_fit
DNAJB1	6	100.0	model_fit
DUSP1	6	100.0	model_fit
PPP1R15A	8	10.27	model_fit
AKIRIN2	8	10.91	model_fit
NR4A1	8	13.85	model_fit
KRT8	8	32.22	model_fit
BAIAP2	8	36.81	model_fit
BHLHE40	8	38.64	model_fit
QSOX1	8	44.71	model_fit
CLU	8	51.71	model_fit
C6orf141	8	99.99	model_fit
GPR50	8	65.84	model_fit
TXNL4B	8	69.71	model_fit
TFPI2	8	71.78	model_fit
PTGS2	8	66.33	model_fit
EGR4	8	66.66	model_fit
ARL5B	8	70.67	model_fit
CTGF	8	68.68	model_fit
GADD45A	8	77.01	model_fit
PNP	8	70.38	model_fit
SERPINB9	8	75.95	model_fit
SYAP1	8	71.33	model_fit
HOMER1	8	81.16	model_fit
CDKN1A	8	79.29	model_fit
KDM6B	8	82.42	model_fit
CMC2	8	74.77	model_fit
TNFRSF12A	8	80.64	model_fit
PSMD12	8	88.82	model_fit
NXF1	8	77.01	model_fit
ZYX	8	77.24	model_fit
FOSL2	8	80.46	model_fit
KIAA0020	8	93.47	model_fit
F2RL1	8	81.71	model_fit
SDC4	8	92.44	model_fit
SBDS	8	95.36	model_fit
LY6K	8	82.92	model_fit
MIDN	8	83.21	model_fit
ZSWIM6	8	97.1	model_fit
ABHD5	8	94.52	model_fit
TNFAIP3	8	97.08	model_fit
ID4	8	95.21	model_fit
C2orf42	8	91.01	model_fit
NIPAL1	8	97.49	model_fit
GTF2B	8	97.27	model_fit
NRARP	8	97.72	model_fit
ZCCHC12	8	98.41	model_fit
ZNF26	8	99.57	model_fit
DDX21	8	99.3	model_fit
PDK4	8	99.39	model_fit
MAK16	8	99.65	model_fit
MFSD2A	8	88.5	model_fit
EFNB2	8	99.58	model_fit
PLAT	8	99.23	model_fit
GEM	8	95.05	model_fit
BCL10	8	90.45	model_fit
HBEGF	8	99.89	model_fit
FOSL1	8	90.91	model_fit
MCL1	8	90.97	model_fit
SPRY2	8	99.74	model_fit
CSRNP1	8	91.38	model_fit
NDRG1	8	97.76	model_fit
NPPC	8	91.86	model_fit
COQ10B	8	99.98	model_fit
SPRY4	8	92.12	model_fit
FAM57A	8	100.0	model_fit
CA2	8	99.99	model_fit
GPR3	8	92.37	model_fit
FAM83G	8	100.0	model_fit
SLC2A1	8	100.0	model_fit
ARC	8	92.72	model_fit
GADD45B	8	100.0	model_fit
RND3	8	97.84	model_fit
DUSP6	8	93.22	model_fit
ERRFI1	8	100.0	model_fit
UTP3	8	100.0	model_fit
TFB2M	8	100.0	model_fit
PMM2	8	100.0	model_fit
ZFP36	8	98.56	model_fit
EGR2	8	94.21	model_fit
RNF122	8	94.82	model_fit
PMAIP1	8	99.62	model_fit
ARRDC4	8	99.47	model_fit
NPTX2	8	95.68	model_fit
KLF10	8	99.84	model_fit
IER3	8	96.68	model_fit
TRIB1	8	96.69	model_fit
MXD1	8	99.98	model_fit
ETV5	8	97.81	model_fit
JUNB	8	98.39	model_fit
UBALD2	8	100.0	model_fit
EGR3	8	99.23	model_fit
INSIG1	8	99.46	model_fit
YRDC	8	99.48	model_fit
BTG2	8	99.82	model_fit
FOSB	8	99.87	model_fit
TIMP3	8	99.97	model_fit
EGR1	8	100.0	model_fit
NAGK	8	100.0	model_fit
FOS	8	100.0	model_fit
IER2	8	100.0	model_fit
RBM14	8	100.0	model_fit
CYR61	8	100.0	model_fit
DNAJB1	8	100.0	model_fit
DUSP1	8	100.0	model_fit
PPP1R15A	10	12.82	model_fit
AKIRIN2	10	13.45	model_fit
NR4A1	10	17.0	model_fit
KRT8	10	41.43	model_fit
BAIAP2	10	43.66	model_fit
BHLHE40	10	47.75	model_fit
QSOX1	10	52.32	model_fit
CLU	10	59.75	model_fit
C6orf141	10	100.0	model_fit
GPR50	10	75.23	model_fit
TXNL4B	10	79.67	model_fit
TFPI2	10	81.3	model_fit
PTGS2	10	74.36	model_fit
EGR4	10	74.67	model_fit
ARL5B	10	79.52	model_fit
CTGF	10	76.57	model_fit
GADD45A	10	85.48	model_fit
PNP	10	78.15	model_fit
SERPINB9	10	84.25	model_fit
SYAP1	10	79.02	model_fit
HOMER1	10	88.94	model_fit
CDKN1A	10	87.11	model_fit
KDM6B	10	89.83	model_fit
CMC2	10	82.12	model_fit
TNFRSF12A	10	87.71	model_fit
PSMD12	10	94.53	model_fit
NXF1	10	84.08	model_fit
ZYX	10	84.28	model_fit
FOSL2	10	87.01	model_fit
KIAA0020	10	97.29	model_fit
F2RL1	10	88.04	model_fit
SDC4	10	96.58	model_fit
SBDS	10	98.29	model_fit
LY6K	10	89.02	model_fit
MIDN	10	89.25	model_fit
ZSWIM6	10	99.09	model_fit
ABHD5	10	97.77	model_fit
TNFAIP3	10	99.08	model_fit
ID4	10	98.15	model_fit
C2orf42	10	95.48	model_fit
NIPAL1	10	99.24	model_fit
GTF2B	10	99.12	model_fit
NRARP	10	99.31	model_fit
ZCCHC12	10	99.56	model_fit
ZNF26	10	99.93	model_fit
DDX21	10	99.86	model_fit
PDK4	10	99.88	model_fit
MAK16	10	99.94	model_fit
MFSD2A	10	93.3	model_fit
EFNB2	10	99.93	model_fit
PLAT	10	99.83	model_fit
GEM	10	97.84	model_fit
BCL10	10	94.69	model_fit
HBEGF	10	99.99	model_fit
FOSL1	10	95.01	model_fit
MCL1	10	95.05	model_fit
SPRY2	10	99.96	model_fit
CSRNP1	10	95.33	model_fit
NDRG1	10	99.24	model_fit
NPPC	10	95.65	model_fit
COQ10B	10	100.0	model_fit
SPRY4	10	95.82	model_fit
FAM57A	10	100.0	model_fit
CA2	10	100.0	model_fit
GPR3	10	95.99	model_fit
FAM83G	10	100.0	model_fit
SLC2A1	10	100.0	model_fit
ARC	10	96.22	model_fit
GADD45B	10	100.0	model_fit
RND3	10	99.25	model_fit
DUSP6	10	96.54	model_fit
ERRFI1	10	100.0	model_fit
UTP3	10	100.0	model_fit
TFB2M	10	100.0	model_fit
PMM2	10	100.0	model_fit
ZFP36	10	99.56	model_fit
EGR2	10	97.16	model_fit
RNF122	10	97.53	model_fit
PMAIP1	10	99.92	model_fit
ARRDC4	10	99.88	model_fit
NPTX2	10	98.03	model_fit
KLF10	10	99.97	model_fit
IER3	10	98.58	model_fit
TRIB1	10	98.59	model_fit
MXD1	10	100.0	model_fit
ETV5	10	99.16	model_fit
JUNB	10	99.43	model_fit
UBALD2	10	100.0	model_fit
EGR3	10	99.77	model_fit
INSIG1	10	99.85	model_fit
YRDC	10	99.86	model_fit
BTG2	10	99.96	model_fit
FOSB	10	99.98	model_fit
TIMP3	10	100.0	model_fit
EGR1	10	100.0	model_fit
NAGK	10	100.0	model_fit
FOS	10	100.0	model_fit
IER2	10	100.0	model_fit
RBM14	10	100.0	model_fit
CYR61	10	100.0	model_fit
DNAJB1	10	100.0	model_fit
DUSP1	10	100.0	model_fit
