# Supplementary material for: An immediate–late gene expression module decodes ERK signal duration
Source: Mol Syst Biol. 2017 May 3;13(5):928. doi: 10.15252/msb.20177554 (PMC5448165; doi:10.15252/msb.20177554)
Supplement: Supplementary file 6 — Source Data for Figure 4 [file MSB-13-928-s005.zip › SourceData_Figure_4C/README.txt]

## Description

Table_EV4 contains measured and fitted log2 fold changes shown in Fig 4C

## columns

- gene_name: HUGO gene identifier
- time: treatment duration [h]
- log2fc: log2 fold change
- kind: element of "model_fit", "training_data", "model_prediction", "data"
