# Supplementary material for: An immediate–late gene expression module decodes ERK signal duration
Source: Mol Syst Biol. 2017 May 3;13(5):928. doi: 10.15252/msb.20177554 (PMC5448165; doi:10.15252/msb.20177554)
Supplement: Supplementary file 6 — Source Data for Figure 4 [file MSB-13-928-s005.zip › SourceData_Figure_4C/Table_EV4.tsv]

gene_name	time	log2fc	condition	kind
PPP1R15A	0	0.0	4OHT	model_fit
AKIRIN2	0	0.0	4OHT	model_fit
NR4A1	0	0.0	4OHT	model_fit
KRT8	0	0.0	4OHT	model_fit
BAIAP2	0	0.0	4OHT	model_fit
BHLHE40	0	0.0	4OHT	model_fit
QSOX1	0	0.0	4OHT	model_fit
CLU	0	0.0	4OHT	model_fit
C6orf141	0	0.0	4OHT	model_fit
GPR50	0	0.0	4OHT	model_fit
TXNL4B	0	0.0	4OHT	model_fit
TFPI2	0	0.0	4OHT	model_fit
PTGS2	0	0.0	4OHT	model_fit
EGR4	0	0.0	4OHT	model_fit
ARL5B	0	0.0	4OHT	model_fit
CTGF	0	0.0	4OHT	model_fit
GADD45A	0	0.0	4OHT	model_fit
PNP	0	0.0	4OHT	model_fit
SERPINB9	0	0.0	4OHT	model_fit
SYAP1	0	0.0	4OHT	model_fit
HOMER1	0	0.0	4OHT	model_fit
CDKN1A	0	0.0	4OHT	model_fit
KDM6B	0	0.0	4OHT	model_fit
CMC2	0	0.0	4OHT	model_fit
TNFRSF12A	0	0.0	4OHT	model_fit
PSMD12	0	0.0	4OHT	model_fit
NXF1	0	0.0	4OHT	model_fit
ZYX	0	0.0	4OHT	model_fit
FOSL2	0	0.0	4OHT	model_fit
KIAA0020	0	0.0	4OHT	model_fit
F2RL1	0	0.0	4OHT	model_fit
SDC4	0	0.0	4OHT	model_fit
SBDS	0	0.0	4OHT	model_fit
LY6K	0	0.0	4OHT	model_fit
MIDN	0	0.0	4OHT	model_fit
ZSWIM6	0	0.0	4OHT	model_fit
ABHD5	0	0.0	4OHT	model_fit
TNFAIP3	0	0.0	4OHT	model_fit
ID4	0	0.0	4OHT	model_fit
C2orf42	0	0.0	4OHT	model_fit
NIPAL1	0	0.0	4OHT	model_fit
GTF2B	0	0.0	4OHT	model_fit
NRARP	0	0.0	4OHT	model_fit
ZCCHC12	0	0.0	4OHT	model_fit
ZNF26	0	0.0	4OHT	model_fit
DDX21	0	0.0	4OHT	model_fit
PDK4	0	0.0	4OHT	model_fit
MAK16	0	0.0	4OHT	model_fit
MFSD2A	0	0.0	4OHT	model_fit
EFNB2	0	0.0	4OHT	model_fit
PLAT	0	0.0	4OHT	model_fit
GEM	0	0.0	4OHT	model_fit
BCL10	0	0.0	4OHT	model_fit
HBEGF	0	0.0	4OHT	model_fit
FOSL1	0	0.0	4OHT	model_fit
MCL1	0	0.0	4OHT	model_fit
SPRY2	0	0.0	4OHT	model_fit
CSRNP1	0	0.0	4OHT	model_fit
NDRG1	0	0.0	4OHT	model_fit
NPPC	0	0.0	4OHT	model_fit
COQ10B	0	0.0	4OHT	model_fit
SPRY4	0	0.0	4OHT	model_fit
FAM57A	0	0.0	4OHT	model_fit
CA2	0	0.0	4OHT	model_fit
GPR3	0	0.0	4OHT	model_fit
FAM83G	0	0.0	4OHT	model_fit
SLC2A1	0	0.0	4OHT	model_fit
ARC	0	0.0	4OHT	model_fit
GADD45B	0	0.0	4OHT	model_fit
RND3	0	0.0	4OHT	model_fit
DUSP6	0	0.0	4OHT	model_fit
ERRFI1	0	0.0	4OHT	model_fit
UTP3	0	0.0	4OHT	model_fit
TFB2M	0	0.0	4OHT	model_fit
PMM2	0	0.0	4OHT	model_fit
ZFP36	0	0.0	4OHT	model_fit
EGR2	0	0.0	4OHT	model_fit
RNF122	0	0.0	4OHT	model_fit
PMAIP1	0	0.0	4OHT	model_fit
ARRDC4	0	0.0	4OHT	model_fit
NPTX2	0	0.0	4OHT	model_fit
KLF10	0	0.0	4OHT	model_fit
IER3	0	0.0	4OHT	model_fit
TRIB1	0	0.0	4OHT	model_fit
MXD1	0	0.0	4OHT	model_fit
ETV5	0	0.0	4OHT	model_fit
JUNB	0	0.0	4OHT	model_fit
UBALD2	0	0.0	4OHT	model_fit
EGR3	0	0.0	4OHT	model_fit
INSIG1	0	0.0	4OHT	model_fit
YRDC	0	0.0	4OHT	model_fit
BTG2	0	0.0	4OHT	model_fit
FOSB	0	0.0	4OHT	model_fit
TIMP3	0	0.0	4OHT	model_fit
EGR1	0	0.0	4OHT	model_fit
NAGK	0	0.0	4OHT	model_fit
FOS	0	0.0	4OHT	model_fit
IER2	0	0.0	4OHT	model_fit
RBM14	0	0.0	4OHT	model_fit
CYR61	0	0.0	4OHT	model_fit
DNAJB1	0	0.0	4OHT	model_fit
DUSP1	0	0.0	4OHT	model_fit
PPP1R15A	0.5	0.0	4OHT	model_fit
AKIRIN2	0.5	0.05	4OHT	model_fit
NR4A1	0.5	0.35	4OHT	model_fit
KRT8	0.5	0.0	4OHT	model_fit
BAIAP2	0.5	0.13	4OHT	model_fit
BHLHE40	0.5	0.0	4OHT	model_fit
QSOX1	0.5	0.14	4OHT	model_fit
CLU	0.5	0.19	4OHT	model_fit
C6orf141	0.5	0.0	4OHT	model_fit
GPR50	0.5	0.0	4OHT	model_fit
TXNL4B	0.5	0.0	4OHT	model_fit
TFPI2	0.5	0.0	4OHT	model_fit
PTGS2	0.5	0.59	4OHT	model_fit
EGR4	0.5	0.21	4OHT	model_fit
ARL5B	0.5	0.0	4OHT	model_fit
CTGF	0.5	0.2	4OHT	model_fit
GADD45A	0.5	0.0	4OHT	model_fit
PNP	0.5	0.05	4OHT	model_fit
SERPINB9	0.5	0.0	4OHT	model_fit
SYAP1	0.5	0.07	4OHT	model_fit
HOMER1	0.5	0.0	4OHT	model_fit
CDKN1A	0.5	0.0	4OHT	model_fit
KDM6B	0.5	0.0	4OHT	model_fit
CMC2	0.5	0.08	4OHT	model_fit
TNFRSF12A	0.5	0.0	4OHT	model_fit
PSMD12	0.5	0.0	4OHT	model_fit
NXF1	0.5	0.07	4OHT	model_fit
ZYX	0.5	0.16	4OHT	model_fit
FOSL2	0.5	0.11	4OHT	model_fit
KIAA0020	0.5	0.0	4OHT	model_fit
F2RL1	0.5	0.14	4OHT	model_fit
SDC4	0.5	0.0	4OHT	model_fit
SBDS	0.5	0.0	4OHT	model_fit
LY6K	0.5	0.3	4OHT	model_fit
MIDN	0.5	0.12	4OHT	model_fit
ZSWIM6	0.5	0.0	4OHT	model_fit
ABHD5	0.5	0.0	4OHT	model_fit
TNFAIP3	0.5	0.0	4OHT	model_fit
ID4	0.5	0.0	4OHT	model_fit
C2orf42	0.5	0.0	4OHT	model_fit
NIPAL1	0.5	0.0	4OHT	model_fit
GTF2B	0.5	0.0	4OHT	model_fit
NRARP	0.5	0.0	4OHT	model_fit
ZCCHC12	0.5	0.0	4OHT	model_fit
ZNF26	0.5	0.0	4OHT	model_fit
DDX21	0.5	0.0	4OHT	model_fit
PDK4	0.5	0.0	4OHT	model_fit
MAK16	0.5	0.0	4OHT	model_fit
MFSD2A	0.5	0.32	4OHT	model_fit
EFNB2	0.5	0.0	4OHT	model_fit
PLAT	0.5	0.0	4OHT	model_fit
GEM	0.5	0.0	4OHT	model_fit
BCL10	0.5	0.19	4OHT	model_fit
HBEGF	0.5	0.0	4OHT	model_fit
FOSL1	0.5	0.21	4OHT	model_fit
MCL1	0.5	0.13	4OHT	model_fit
SPRY2	0.5	0.0	4OHT	model_fit
CSRNP1	0.5	0.34	4OHT	model_fit
NDRG1	0.5	0.0	4OHT	model_fit
NPPC	0.5	0.1	4OHT	model_fit
COQ10B	0.5	0.0	4OHT	model_fit
SPRY4	0.5	0.44	4OHT	model_fit
FAM57A	0.5	0.0	4OHT	model_fit
CA2	0.5	0.0	4OHT	model_fit
GPR3	0.5	0.32	4OHT	model_fit
FAM83G	0.5	0.0	4OHT	model_fit
SLC2A1	0.5	0.0	4OHT	model_fit
ARC	0.5	0.73	4OHT	model_fit
GADD45B	0.5	0.0	4OHT	model_fit
RND3	0.5	0.0	4OHT	model_fit
DUSP6	0.5	0.28	4OHT	model_fit
ERRFI1	0.5	0.0	4OHT	model_fit
UTP3	0.5	0.0	4OHT	model_fit
TFB2M	0.5	0.0	4OHT	model_fit
PMM2	0.5	0.0	4OHT	model_fit
ZFP36	0.5	0.0	4OHT	model_fit
EGR2	0.5	1.5	4OHT	model_fit
RNF122	0.5	0.41	4OHT	model_fit
PMAIP1	0.5	0.0	4OHT	model_fit
ARRDC4	0.5	0.0	4OHT	model_fit
NPTX2	0.5	0.3	4OHT	model_fit
KLF10	0.5	0.0	4OHT	model_fit
IER3	0.5	0.5	4OHT	model_fit
TRIB1	0.5	0.53	4OHT	model_fit
MXD1	0.5	0.0	4OHT	model_fit
ETV5	0.5	0.39	4OHT	model_fit
JUNB	0.5	0.89	4OHT	model_fit
UBALD2	0.5	0.0	4OHT	model_fit
EGR3	0.5	2.54	4OHT	model_fit
INSIG1	0.5	0.39	4OHT	model_fit
YRDC	0.5	0.44	4OHT	model_fit
BTG2	0.5	0.55	4OHT	model_fit
FOSB	0.5	1.07	4OHT	model_fit
TIMP3	0.5	0.42	4OHT	model_fit
EGR1	0.5	3.13	4OHT	model_fit
NAGK	0.5	0.11	4OHT	model_fit
FOS	0.5	1.92	4OHT	model_fit
IER2	0.5	0.64	4OHT	model_fit
RBM14	0.5	0.38	4OHT	model_fit
CYR61	0.5	0.56	4OHT	model_fit
DNAJB1	0.5	0.61	4OHT	model_fit
DUSP1	0.5	0.77	4OHT	model_fit
PPP1R15A	1	0.13	4OHT	model_fit
AKIRIN2	1	0.1	4OHT	model_fit
NR4A1	1	0.63	4OHT	model_fit
KRT8	1	0.0	4OHT	model_fit
BAIAP2	1	0.25	4OHT	model_fit
BHLHE40	1	0.0	4OHT	model_fit
QSOX1	1	0.26	4OHT	model_fit
CLU	1	0.35	4OHT	model_fit
C6orf141	1	0.0	4OHT	model_fit
GPR50	1	0.0	4OHT	model_fit
TXNL4B	1	0.0	4OHT	model_fit
TFPI2	1	0.0	4OHT	model_fit
PTGS2	1	0.98	4OHT	model_fit
EGR4	1	0.39	4OHT	model_fit
ARL5B	1	0.0	4OHT	model_fit
CTGF	1	0.37	4OHT	model_fit
GADD45A	1	0.0	4OHT	model_fit
PNP	1	0.09	4OHT	model_fit
SERPINB9	1	0.0	4OHT	model_fit
SYAP1	1	0.13	4OHT	model_fit
HOMER1	1	0.0	4OHT	model_fit
CDKN1A	1	0.0	4OHT	model_fit
KDM6B	1	0.0	4OHT	model_fit
CMC2	1	0.14	4OHT	model_fit
TNFRSF12A	1	0.4	4OHT	model_fit
PSMD12	1	0.0	4OHT	model_fit
NXF1	1	0.13	4OHT	model_fit
ZYX	1	0.29	4OHT	model_fit
FOSL2	1	0.21	4OHT	model_fit
KIAA0020	1	0.0	4OHT	model_fit
F2RL1	1	0.26	4OHT	model_fit
SDC4	1	0.0	4OHT	model_fit
SBDS	1	0.0	4OHT	model_fit
LY6K	1	0.52	4OHT	model_fit
MIDN	1	0.22	4OHT	model_fit
ZSWIM6	1	0.0	4OHT	model_fit
ABHD5	1	0.0	4OHT	model_fit
TNFAIP3	1	0.0	4OHT	model_fit
ID4	1	0.0	4OHT	model_fit
C2orf42	1	0.0	4OHT	model_fit
NIPAL1	1	0.0	4OHT	model_fit
GTF2B	1	0.0	4OHT	model_fit
NRARP	1	0.0	4OHT	model_fit
ZCCHC12	1	0.0	4OHT	model_fit
ZNF26	1	0.0	4OHT	model_fit
DDX21	1	0.0	4OHT	model_fit
PDK4	1	0.0	4OHT	model_fit
MAK16	1	0.0	4OHT	model_fit
MFSD2A	1	0.55	4OHT	model_fit
EFNB2	1	0.0	4OHT	model_fit
PLAT	1	0.0	4OHT	model_fit
GEM	1	0.33	4OHT	model_fit
BCL10	1	0.34	4OHT	model_fit
HBEGF	1	0.0	4OHT	model_fit
FOSL1	1	0.37	4OHT	model_fit
MCL1	1	0.23	4OHT	model_fit
SPRY2	1	0.0	4OHT	model_fit
CSRNP1	1	0.58	4OHT	model_fit
NDRG1	1	0.02	4OHT	model_fit
NPPC	1	0.18	4OHT	model_fit
COQ10B	1	0.0	4OHT	model_fit
SPRY4	1	0.73	4OHT	model_fit
FAM57A	1	0.0	4OHT	model_fit
CA2	1	0.0	4OHT	model_fit
GPR3	1	0.54	4OHT	model_fit
FAM83G	1	0.0	4OHT	model_fit
SLC2A1	1	0.0	4OHT	model_fit
ARC	1	1.15	4OHT	model_fit
GADD45B	1	0.0	4OHT	model_fit
RND3	1	0.11	4OHT	model_fit
DUSP6	1	0.49	4OHT	model_fit
ERRFI1	1	0.0	4OHT	model_fit
UTP3	1	0.0	4OHT	model_fit
TFB2M	1	0.0	4OHT	model_fit
PMM2	1	0.0	4OHT	model_fit
ZFP36	1	0.47	4OHT	model_fit
EGR2	1	2.12	4OHT	model_fit
RNF122	1	0.68	4OHT	model_fit
PMAIP1	1	0.03	4OHT	model_fit
ARRDC4	1	0.35	4OHT	model_fit
NPTX2	1	0.51	4OHT	model_fit
KLF10	1	0.14	4OHT	model_fit
IER3	1	0.81	4OHT	model_fit
TRIB1	1	0.84	4OHT	model_fit
MXD1	1	0.0	4OHT	model_fit
ETV5	1	0.63	4OHT	model_fit
JUNB	1	1.33	4OHT	model_fit
UBALD2	1	0.21	4OHT	model_fit
EGR3	1	3.23	4OHT	model_fit
INSIG1	1	0.62	4OHT	model_fit
YRDC	1	0.68	4OHT	model_fit
BTG2	1	0.83	4OHT	model_fit
FOSB	1	1.5	4OHT	model_fit
TIMP3	1	0.63	4OHT	model_fit
EGR1	1	3.65	4OHT	model_fit
NAGK	1	0.16	4OHT	model_fit
FOS	1	2.31	4OHT	model_fit
IER2	1	0.83	4OHT	model_fit
RBM14	1	0.51	4OHT	model_fit
CYR61	1	0.73	4OHT	model_fit
DNAJB1	1	0.7	4OHT	model_fit
DUSP1	1	0.85	4OHT	model_fit
PPP1R15A	2	0.36	4OHT	model_fit
AKIRIN2	2	0.19	4OHT	model_fit
NR4A1	2	1.06	4OHT	model_fit
KRT8	2	0.0	4OHT	model_fit
BAIAP2	2	0.46	4OHT	model_fit
BHLHE40	2	0.01	4OHT	model_fit
QSOX1	2	0.47	4OHT	model_fit
CLU	2	0.61	4OHT	model_fit
C6orf141	2	0.0	4OHT	model_fit
GPR50	2	0.41	4OHT	model_fit
TXNL4B	2	0.0	4OHT	model_fit
TFPI2	2	1.47	4OHT	model_fit
PTGS2	2	1.5	4OHT	model_fit
EGR4	2	0.66	4OHT	model_fit
ARL5B	2	0.18	4OHT	model_fit
CTGF	2	0.63	4OHT	model_fit
GADD45A	2	0.11	4OHT	model_fit
PNP	2	0.17	4OHT	model_fit
SERPINB9	2	0.67	4OHT	model_fit
SYAP1	2	0.23	4OHT	model_fit
HOMER1	2	0.18	4OHT	model_fit
CDKN1A	2	0.37	4OHT	model_fit
KDM6B	2	0.18	4OHT	model_fit
CMC2	2	0.25	4OHT	model_fit
TNFRSF12A	2	1.34	4OHT	model_fit
PSMD12	2	0.04	4OHT	model_fit
NXF1	2	0.23	4OHT	model_fit
ZYX	2	0.49	4OHT	model_fit
FOSL2	2	0.36	4OHT	model_fit
KIAA0020	2	0.11	4OHT	model_fit
F2RL1	2	0.44	4OHT	model_fit
SDC4	2	0.38	4OHT	model_fit
SBDS	2	0.04	4OHT	model_fit
LY6K	2	0.83	4OHT	model_fit
MIDN	2	0.37	4OHT	model_fit
ZSWIM6	2	0.05	4OHT	model_fit
ABHD5	2	0.12	4OHT	model_fit
TNFAIP3	2	0.07	4OHT	model_fit
ID4	2	0.13	4OHT	model_fit
C2orf42	2	0.21	4OHT	model_fit
NIPAL1	2	0.23	4OHT	model_fit
GTF2B	2	0.15	4OHT	model_fit
NRARP	2	0.45	4OHT	model_fit
ZCCHC12	2	1.07	4OHT	model_fit
ZNF26	2	0.11	4OHT	model_fit
DDX21	2	0.12	4OHT	model_fit
PDK4	2	0.27	4OHT	model_fit
MAK16	2	0.13	4OHT	model_fit
MFSD2A	2	0.86	4OHT	model_fit
EFNB2	2	0.21	4OHT	model_fit
PLAT	2	0.19	4OHT	model_fit
GEM	2	0.97	4OHT	model_fit
BCL10	2	0.56	4OHT	model_fit
HBEGF	2	0.31	4OHT	model_fit
FOSL1	2	0.6	4OHT	model_fit
MCL1	2	0.38	4OHT	model_fit
SPRY2	2	0.36	4OHT	model_fit
CSRNP1	2	0.89	4OHT	model_fit
NDRG1	2	0.45	4OHT	model_fit
NPPC	2	0.29	4OHT	model_fit
COQ10B	2	0.27	4OHT	model_fit
SPRY4	2	1.1	4OHT	model_fit
FAM57A	2	0.32	4OHT	model_fit
CA2	2	0.36	4OHT	model_fit
GPR3	2	0.84	4OHT	model_fit
FAM83G	2	0.2	4OHT	model_fit
SLC2A1	2	0.15	4OHT	model_fit
ARC	2	1.63	4OHT	model_fit
GADD45B	2	1.09	4OHT	model_fit
RND3	2	0.41	4OHT	model_fit
DUSP6	2	0.75	4OHT	model_fit
ERRFI1	2	0.26	4OHT	model_fit
UTP3	2	0.24	4OHT	model_fit
TFB2M	2	0.25	4OHT	model_fit
PMM2	2	0.33	4OHT	model_fit
ZFP36	2	1.57	4OHT	model_fit
EGR2	2	2.74	4OHT	model_fit
RNF122	2	1.01	4OHT	model_fit
PMAIP1	2	0.27	4OHT	model_fit
ARRDC4	2	1.32	4OHT	model_fit
NPTX2	2	0.77	4OHT	model_fit
KLF10	2	0.8	4OHT	model_fit
IER3	2	1.17	4OHT	model_fit
TRIB1	2	1.21	4OHT	model_fit
MXD1	2	0.48	4OHT	model_fit
ETV5	2	0.92	4OHT	model_fit
JUNB	2	1.77	4OHT	model_fit
UBALD2	2	0.55	4OHT	model_fit
EGR3	2	3.8	4OHT	model_fit
INSIG1	2	0.86	4OHT	model_fit
YRDC	2	0.94	4OHT	model_fit
BTG2	2	1.09	4OHT	model_fit
FOSB	2	1.86	4OHT	model_fit
TIMP3	2	0.8	4OHT	model_fit
EGR1	2	3.93	4OHT	model_fit
NAGK	2	0.19	4OHT	model_fit
FOS	2	2.51	4OHT	model_fit
IER2	2	0.93	4OHT	model_fit
RBM14	2	0.57	4OHT	model_fit
CYR61	2	0.8	4OHT	model_fit
DNAJB1	2	0.71	4OHT	model_fit
DUSP1	2	0.86	4OHT	model_fit
PPP1R15A	3	0.55	4OHT	model_fit
AKIRIN2	3	0.28	4OHT	model_fit
NR4A1	3	1.39	4OHT	model_fit
KRT8	3	0.11	4OHT	model_fit
BAIAP2	3	0.63	4OHT	model_fit
BHLHE40	3	0.17	4OHT	model_fit
QSOX1	3	0.64	4OHT	model_fit
CLU	3	0.81	4OHT	model_fit
C6orf141	3	0.0	4OHT	model_fit
GPR50	3	0.81	4OHT	model_fit
TXNL4B	3	0.2	4OHT	model_fit
TFPI2	3	3.73	4OHT	model_fit
PTGS2	3	1.83	4OHT	model_fit
EGR4	3	0.86	4OHT	model_fit
ARL5B	3	0.35	4OHT	model_fit
CTGF	3	0.82	4OHT	model_fit
GADD45A	3	0.33	4OHT	model_fit
PNP	3	0.23	4OHT	model_fit
SERPINB9	3	1.18	4OHT	model_fit
SYAP1	3	0.31	4OHT	model_fit
HOMER1	3	0.64	4OHT	model_fit
CDKN1A	3	0.74	4OHT	model_fit
KDM6B	3	0.53	4OHT	model_fit
CMC2	3	0.34	4OHT	model_fit
TNFRSF12A	3	1.8	4OHT	model_fit
PSMD12	3	0.25	4OHT	model_fit
NXF1	3	0.3	4OHT	model_fit
ZYX	3	0.64	4OHT	model_fit
FOSL2	3	0.47	4OHT	model_fit
KIAA0020	3	0.44	4OHT	model_fit
F2RL1	3	0.57	4OHT	model_fit
SDC4	3	0.79	4OHT	model_fit
SBDS	3	0.23	4OHT	model_fit
LY6K	3	1.04	4OHT	model_fit
MIDN	3	0.48	4OHT	model_fit
ZSWIM6	3	0.41	4OHT	model_fit
ABHD5	3	0.29	4OHT	model_fit
TNFAIP3	3	0.4	4OHT	model_fit
ID4	3	0.33	4OHT	model_fit
C2orf42	3	0.34	4OHT	model_fit
NIPAL1	3	0.84	4OHT	model_fit
GTF2B	3	0.4	4OHT	model_fit
NRARP	3	1.08	4OHT	model_fit
ZCCHC12	3	1.95	4OHT	model_fit
ZNF26	3	0.57	4OHT	model_fit
DDX21	3	0.37	4OHT	model_fit
PDK4	3	0.78	4OHT	model_fit
MAK16	3	0.47	4OHT	model_fit
MFSD2A	3	1.06	4OHT	model_fit
EFNB2	3	0.59	4OHT	model_fit
PLAT	3	0.43	4OHT	model_fit
GEM	3	1.28	4OHT	model_fit
BCL10	3	0.7	4OHT	model_fit
HBEGF	3	0.73	4OHT	model_fit
FOSL1	3	0.74	4OHT	model_fit
MCL1	3	0.48	4OHT	model_fit
SPRY2	3	0.68	4OHT	model_fit
CSRNP1	3	1.09	4OHT	model_fit
NDRG1	3	0.65	4OHT	model_fit
NPPC	3	0.37	4OHT	model_fit
COQ10B	3	0.58	4OHT	model_fit
SPRY4	3	1.32	4OHT	model_fit
FAM57A	3	0.76	4OHT	model_fit
CA2	3	0.76	4OHT	model_fit
GPR3	3	1.02	4OHT	model_fit
FAM83G	3	0.91	4OHT	model_fit
SLC2A1	3	0.38	4OHT	model_fit
ARC	3	1.9	4OHT	model_fit
GADD45B	3	1.84	4OHT	model_fit
RND3	3	0.56	4OHT	model_fit
DUSP6	3	0.92	4OHT	model_fit
ERRFI1	3	0.54	4OHT	model_fit
UTP3	3	0.5	4OHT	model_fit
TFB2M	3	0.51	4OHT	model_fit
PMM2	3	0.63	4OHT	model_fit
ZFP36	3	1.94	4OHT	model_fit
EGR2	3	3.06	4OHT	model_fit
RNF122	3	1.2	4OHT	model_fit
PMAIP1	3	0.36	4OHT	model_fit
ARRDC4	3	1.63	4OHT	model_fit
NPTX2	3	0.93	4OHT	model_fit
KLF10	3	1.0	4OHT	model_fit
IER3	3	1.36	4OHT	model_fit
TRIB1	3	1.41	4OHT	model_fit
MXD1	3	0.6	4OHT	model_fit
ETV5	3	1.07	4OHT	model_fit
JUNB	3	1.98	4OHT	model_fit
UBALD2	3	0.59	4OHT	model_fit
EGR3	3	4.04	4OHT	model_fit
INSIG1	3	0.97	4OHT	model_fit
YRDC	3	1.06	4OHT	model_fit
BTG2	3	1.2	4OHT	model_fit
FOSB	3	1.99	4OHT	model_fit
TIMP3	3	0.86	4OHT	model_fit
EGR1	3	3.99	4OHT	model_fit
NAGK	3	0.2	4OHT	model_fit
FOS	3	2.54	4OHT	model_fit
IER2	3	0.94	4OHT	model_fit
RBM14	3	0.58	4OHT	model_fit
CYR61	3	0.81	4OHT	model_fit
DNAJB1	3	0.71	4OHT	model_fit
DUSP1	3	0.86	4OHT	model_fit
PPP1R15A	4	0.72	4OHT	model_fit
AKIRIN2	4	0.35	4OHT	model_fit
NR4A1	4	1.65	4OHT	model_fit
KRT8	4	0.37	4OHT	model_fit
BAIAP2	4	0.77	4OHT	model_fit
BHLHE40	4	0.3	4OHT	model_fit
QSOX1	4	0.78	4OHT	model_fit
CLU	4	0.97	4OHT	model_fit
C6orf141	4	0.0	4OHT	model_fit
GPR50	4	1.08	4OHT	model_fit
TXNL4B	4	0.34	4OHT	model_fit
TFPI2	4	4.45	4OHT	model_fit
PTGS2	4	2.07	4OHT	model_fit
EGR4	4	1.01	4OHT	model_fit
ARL5B	4	0.47	4OHT	model_fit
CTGF	4	0.97	4OHT	model_fit
GADD45A	4	0.48	4OHT	model_fit
PNP	4	0.28	4OHT	model_fit
SERPINB9	4	1.5	4OHT	model_fit
SYAP1	4	0.37	4OHT	model_fit
HOMER1	4	0.91	4OHT	model_fit
CDKN1A	4	0.98	4OHT	model_fit
KDM6B	4	0.75	4OHT	model_fit
CMC2	4	0.4	4OHT	model_fit
TNFRSF12A	4	2.09	4OHT	model_fit
PSMD12	4	0.38	4OHT	model_fit
NXF1	4	0.37	4OHT	model_fit
ZYX	4	0.75	4OHT	model_fit
FOSL2	4	0.55	4OHT	model_fit
KIAA0020	4	0.62	4OHT	model_fit
F2RL1	4	0.67	4OHT	model_fit
SDC4	4	1.02	4OHT	model_fit
SBDS	4	0.33	4OHT	model_fit
LY6K	4	1.19	4OHT	model_fit
MIDN	4	0.57	4OHT	model_fit
ZSWIM6	4	0.57	4OHT	model_fit
ABHD5	4	0.39	4OHT	model_fit
TNFAIP3	4	0.56	4OHT	model_fit
ID4	4	0.45	4OHT	model_fit
C2orf42	4	0.43	4OHT	model_fit
NIPAL1	4	1.09	4OHT	model_fit
GTF2B	4	0.53	4OHT	model_fit
NRARP	4	1.34	4OHT	model_fit
ZCCHC12	4	2.25	4OHT	model_fit
ZNF26	4	0.72	4OHT	model_fit
DDX21	4	0.46	4OHT	model_fit
PDK4	4	0.96	4OHT	model_fit
MAK16	4	0.58	4OHT	model_fit
MFSD2A	4	1.2	4OHT	model_fit
EFNB2	4	0.72	4OHT	model_fit
PLAT	4	0.54	4OHT	model_fit
GEM	4	1.46	4OHT	model_fit
BCL10	4	0.79	4OHT	model_fit
HBEGF	4	0.84	4OHT	model_fit
FOSL1	4	0.84	4OHT	model_fit
MCL1	4	0.56	4OHT	model_fit
SPRY2	4	0.79	4OHT	model_fit
CSRNP1	4	1.21	4OHT	model_fit
NDRG1	4	0.75	4OHT	model_fit
NPPC	4	0.43	4OHT	model_fit
COQ10B	4	0.65	4OHT	model_fit
SPRY4	4	1.46	4OHT	model_fit
FAM57A	4	0.83	4OHT	model_fit
CA2	4	0.83	4OHT	model_fit
GPR3	4	1.14	4OHT	model_fit
FAM83G	4	0.92	4OHT	model_fit
SLC2A1	4	0.4	4OHT	model_fit
ARC	4	2.07	4OHT	model_fit
GADD45B	4	1.94	4OHT	model_fit
RND3	4	0.64	4OHT	model_fit
DUSP6	4	1.03	4OHT	model_fit
ERRFI1	4	0.55	4OHT	model_fit
UTP3	4	0.51	4OHT	model_fit
TFB2M	4	0.52	4OHT	model_fit
PMM2	4	0.64	4OHT	model_fit
ZFP36	4	2.11	4OHT	model_fit
EGR2	4	3.25	4OHT	model_fit
RNF122	4	1.32	4OHT	model_fit
PMAIP1	4	0.41	4OHT	model_fit
ARRDC4	4	1.76	4OHT	model_fit
NPTX2	4	1.02	4OHT	model_fit
KLF10	4	1.07	4OHT	model_fit
IER3	4	1.48	4OHT	model_fit
TRIB1	4	1.52	4OHT	model_fit
MXD1	4	0.64	4OHT	model_fit
ETV5	4	1.16	4OHT	model_fit
JUNB	4	2.1	4OHT	model_fit
UBALD2	4	0.6	4OHT	model_fit
EGR3	4	4.15	4OHT	model_fit
INSIG1	4	1.02	4OHT	model_fit
YRDC	4	1.12	4OHT	model_fit
BTG2	4	1.24	4OHT	model_fit
FOSB	4	2.04	4OHT	model_fit
TIMP3	4	0.88	4OHT	model_fit
EGR1	4	4.0	4OHT	model_fit
NAGK	4	0.2	4OHT	model_fit
FOS	4	2.55	4OHT	model_fit
IER2	4	0.95	4OHT	model_fit
RBM14	4	0.58	4OHT	model_fit
CYR61	4	0.82	4OHT	model_fit
DNAJB1	4	0.71	4OHT	model_fit
DUSP1	4	0.86	4OHT	model_fit
PPP1R15A	6	1.01	4OHT	model_fit
AKIRIN2	6	0.5	4OHT	model_fit
NR4A1	6	2.05	4OHT	model_fit
KRT8	6	0.76	4OHT	model_fit
BAIAP2	6	1.0	4OHT	model_fit
BHLHE40	6	0.51	4OHT	model_fit
QSOX1	6	1.01	4OHT	model_fit
CLU	6	1.21	4OHT	model_fit
C6orf141	6	0.74	4OHT	model_fit
GPR50	6	1.43	4OHT	model_fit
TXNL4B	6	0.54	4OHT	model_fit
TFPI2	6	5.11	4OHT	model_fit
PTGS2	6	2.4	4OHT	model_fit
EGR4	6	1.23	4OHT	model_fit
ARL5B	6	0.64	4OHT	model_fit
CTGF	6	1.18	4OHT	model_fit
GADD45A	6	0.67	4OHT	model_fit
PNP	6	0.36	4OHT	model_fit
SERPINB9	6	1.86	4OHT	model_fit
SYAP1	6	0.47	4OHT	model_fit
HOMER1	6	1.21	4OHT	model_fit
CDKN1A	6	1.26	4OHT	model_fit
KDM6B	6	1.01	4OHT	model_fit
CMC2	6	0.5	4OHT	model_fit
TNFRSF12A	6	2.42	4OHT	model_fit
PSMD12	6	0.52	4OHT	model_fit
NXF1	6	0.45	4OHT	model_fit
ZYX	6	0.9	4OHT	model_fit
FOSL2	6	0.67	4OHT	model_fit
KIAA0020	6	0.78	4OHT	model_fit
F2RL1	6	0.8	4OHT	model_fit
SDC4	6	1.23	4OHT	model_fit
SBDS	6	0.42	4OHT	model_fit
LY6K	6	1.38	4OHT	model_fit
MIDN	6	0.68	4OHT	model_fit
ZSWIM6	6	0.7	4OHT	model_fit
ABHD5	6	0.49	4OHT	model_fit
TNFAIP3	6	0.69	4OHT	model_fit
ID4	6	0.55	4OHT	model_fit
C2orf42	6	0.53	4OHT	model_fit
NIPAL1	6	1.27	4OHT	model_fit
GTF2B	6	0.63	4OHT	model_fit
NRARP	6	1.53	4OHT	model_fit
ZCCHC12	6	2.46	4OHT	model_fit
ZNF26	6	0.8	4OHT	model_fit
DDX21	6	0.53	4OHT	model_fit
PDK4	6	1.06	4OHT	model_fit
MAK16	6	0.65	4OHT	model_fit
MFSD2A	6	1.36	4OHT	model_fit
EFNB2	6	0.79	4OHT	model_fit
PLAT	6	0.6	4OHT	model_fit
GEM	6	1.63	4OHT	model_fit
BCL10	6	0.91	4OHT	model_fit
HBEGF	6	0.89	4OHT	model_fit
FOSL1	6	0.96	4OHT	model_fit
MCL1	6	0.64	4OHT	model_fit
SPRY2	6	0.85	4OHT	model_fit
CSRNP1	6	1.36	4OHT	model_fit
NDRG1	6	0.84	4OHT	model_fit
NPPC	6	0.5	4OHT	model_fit
COQ10B	6	0.67	4OHT	model_fit
SPRY4	6	1.62	4OHT	model_fit
FAM57A	6	0.84	4OHT	model_fit
CA2	6	0.85	4OHT	model_fit
GPR3	6	1.27	4OHT	model_fit
FAM83G	6	0.92	4OHT	model_fit
SLC2A1	6	0.4	4OHT	model_fit
ARC	6	2.25	4OHT	model_fit
GADD45B	6	1.96	4OHT	model_fit
RND3	6	0.71	4OHT	model_fit
DUSP6	6	1.15	4OHT	model_fit
ERRFI1	6	0.55	4OHT	model_fit
UTP3	6	0.51	4OHT	model_fit
TFB2M	6	0.52	4OHT	model_fit
PMM2	6	0.64	4OHT	model_fit
ZFP36	6	2.24	4OHT	model_fit
EGR2	6	3.44	4OHT	model_fit
RNF122	6	1.45	4OHT	model_fit
PMAIP1	6	0.43	4OHT	model_fit
ARRDC4	6	1.84	4OHT	model_fit
NPTX2	6	1.12	4OHT	model_fit
KLF10	6	1.11	4OHT	model_fit
IER3	6	1.59	4OHT	model_fit
TRIB1	6	1.64	4OHT	model_fit
MXD1	6	0.65	4OHT	model_fit
ETV5	6	1.24	4OHT	model_fit
JUNB	6	2.2	4OHT	model_fit
UBALD2	6	0.6	4OHT	model_fit
EGR3	6	4.24	4OHT	model_fit
INSIG1	6	1.06	4OHT	model_fit
YRDC	6	1.16	4OHT	model_fit
BTG2	6	1.27	4OHT	model_fit
FOSB	6	2.08	4OHT	model_fit
TIMP3	6	0.89	4OHT	model_fit
EGR1	6	4.01	4OHT	model_fit
NAGK	6	0.2	4OHT	model_fit
FOS	6	2.55	4OHT	model_fit
IER2	6	0.95	4OHT	model_fit
RBM14	6	0.58	4OHT	model_fit
CYR61	6	0.82	4OHT	model_fit
DNAJB1	6	0.71	4OHT	model_fit
DUSP1	6	0.86	4OHT	model_fit
PPP1R15A	8	1.24	4OHT	model_fit
AKIRIN2	8	0.62	4OHT	model_fit
NR4A1	8	2.35	4OHT	model_fit
KRT8	8	1.02	4OHT	model_fit
BAIAP2	8	1.18	4OHT	model_fit
BHLHE40	8	0.67	4OHT	model_fit
QSOX1	8	1.17	4OHT	model_fit
CLU	8	1.39	4OHT	model_fit
C6orf141	8	1.29	4OHT	model_fit
GPR50	8	1.64	4OHT	model_fit
TXNL4B	8	0.65	4OHT	model_fit
TFPI2	8	5.42	4OHT	model_fit
PTGS2	8	2.6	4OHT	model_fit
EGR4	8	1.38	4OHT	model_fit
ARL5B	8	0.75	4OHT	model_fit
CTGF	8	1.32	4OHT	model_fit
GADD45A	8	0.78	4OHT	model_fit
PNP	8	0.42	4OHT	model_fit
SERPINB9	8	2.05	4OHT	model_fit
SYAP1	8	0.54	4OHT	model_fit
HOMER1	8	1.36	4OHT	model_fit
CDKN1A	8	1.41	4OHT	model_fit
KDM6B	8	1.13	4OHT	model_fit
CMC2	8	0.57	4OHT	model_fit
TNFRSF12A	8	2.6	4OHT	model_fit
PSMD12	8	0.58	4OHT	model_fit
NXF1	8	0.51	4OHT	model_fit
ZYX	8	1.0	4OHT	model_fit
FOSL2	8	0.74	4OHT	model_fit
KIAA0020	8	0.85	4OHT	model_fit
F2RL1	8	0.88	4OHT	model_fit
SDC4	8	1.32	4OHT	model_fit
SBDS	8	0.45	4OHT	model_fit
LY6K	8	1.49	4OHT	model_fit
MIDN	8	0.75	4OHT	model_fit
ZSWIM6	8	0.74	4OHT	model_fit
ABHD5	8	0.53	4OHT	model_fit
TNFAIP3	8	0.73	4OHT	model_fit
ID4	8	0.59	4OHT	model_fit
C2orf42	8	0.58	4OHT	model_fit
NIPAL1	8	1.32	4OHT	model_fit
GTF2B	8	0.67	4OHT	model_fit
NRARP	8	1.58	4OHT	model_fit
ZCCHC12	8	2.51	4OHT	model_fit
ZNF26	8	0.81	4OHT	model_fit
DDX21	8	0.54	4OHT	model_fit
PDK4	8	1.08	4OHT	model_fit
MAK16	8	0.66	4OHT	model_fit
MFSD2A	8	1.45	4OHT	model_fit
EFNB2	8	0.81	4OHT	model_fit
PLAT	8	0.62	4OHT	model_fit
GEM	8	1.69	4OHT	model_fit
BCL10	8	0.97	4OHT	model_fit
HBEGF	8	0.9	4OHT	model_fit
FOSL1	8	1.02	4OHT	model_fit
MCL1	8	0.69	4OHT	model_fit
SPRY2	8	0.86	4OHT	model_fit
CSRNP1	8	1.44	4OHT	model_fit
NDRG1	8	0.87	4OHT	model_fit
NPPC	8	0.53	4OHT	model_fit
COQ10B	8	0.67	4OHT	model_fit
SPRY4	8	1.69	4OHT	model_fit
FAM57A	8	0.84	4OHT	model_fit
CA2	8	0.85	4OHT	model_fit
GPR3	8	1.34	4OHT	model_fit
FAM83G	8	0.92	4OHT	model_fit
SLC2A1	8	0.4	4OHT	model_fit
ARC	8	2.34	4OHT	model_fit
GADD45B	8	1.96	4OHT	model_fit
RND3	8	0.74	4OHT	model_fit
DUSP6	8	1.21	4OHT	model_fit
ERRFI1	8	0.55	4OHT	model_fit
UTP3	8	0.51	4OHT	model_fit
TFB2M	8	0.52	4OHT	model_fit
PMM2	8	0.64	4OHT	model_fit
ZFP36	8	2.28	4OHT	model_fit
EGR2	8	3.53	4OHT	model_fit
RNF122	8	1.51	4OHT	model_fit
PMAIP1	8	0.44	4OHT	model_fit
ARRDC4	8	1.86	4OHT	model_fit
NPTX2	8	1.17	4OHT	model_fit
KLF10	8	1.12	4OHT	model_fit
IER3	8	1.64	4OHT	model_fit
TRIB1	8	1.69	4OHT	model_fit
MXD1	8	0.65	4OHT	model_fit
ETV5	8	1.27	4OHT	model_fit
JUNB	8	2.23	4OHT	model_fit
UBALD2	8	0.6	4OHT	model_fit
EGR3	8	4.27	4OHT	model_fit
INSIG1	8	1.08	4OHT	model_fit
YRDC	8	1.17	4OHT	model_fit
BTG2	8	1.28	4OHT	model_fit
FOSB	8	2.08	4OHT	model_fit
TIMP3	8	0.89	4OHT	model_fit
EGR1	8	4.01	4OHT	model_fit
NAGK	8	0.2	4OHT	model_fit
FOS	8	2.55	4OHT	model_fit
IER2	8	0.95	4OHT	model_fit
RBM14	8	0.58	4OHT	model_fit
CYR61	8	0.82	4OHT	model_fit
DNAJB1	8	0.71	4OHT	model_fit
DUSP1	8	0.86	4OHT	model_fit
PPP1R15A	10	1.43	4OHT	model_fit
AKIRIN2	10	0.74	4OHT	model_fit
NR4A1	10	2.6	4OHT	model_fit
KRT8	10	1.22	4OHT	model_fit
BAIAP2	10	1.33	4OHT	model_fit
BHLHE40	10	0.79	4OHT	model_fit
QSOX1	10	1.31	4OHT	model_fit
CLU	10	1.52	4OHT	model_fit
C6orf141	10	1.29	4OHT	model_fit
GPR50	10	1.77	4OHT	model_fit
TXNL4B	10	0.73	4OHT	model_fit
TFPI2	10	5.6	4OHT	model_fit
PTGS2	10	2.74	4OHT	model_fit
EGR4	10	1.49	4OHT	model_fit
ARL5B	10	0.83	4OHT	model_fit
CTGF	10	1.42	4OHT	model_fit
GADD45A	10	0.85	4OHT	model_fit
PNP	10	0.45	4OHT	model_fit
SERPINB9	10	2.17	4OHT	model_fit
SYAP1	10	0.59	4OHT	model_fit
HOMER1	10	1.45	4OHT	model_fit
CDKN1A	10	1.49	4OHT	model_fit
KDM6B	10	1.2	4OHT	model_fit
CMC2	10	0.62	4OHT	model_fit
TNFRSF12A	10	2.7	4OHT	model_fit
PSMD12	10	0.61	4OHT	model_fit
NXF1	10	0.55	4OHT	model_fit
ZYX	10	1.07	4OHT	model_fit
FOSL2	10	0.79	4OHT	model_fit
KIAA0020	10	0.88	4OHT	model_fit
F2RL1	10	0.93	4OHT	model_fit
SDC4	10	1.36	4OHT	model_fit
SBDS	10	0.47	4OHT	model_fit
LY6K	10	1.56	4OHT	model_fit
MIDN	10	0.79	4OHT	model_fit
ZSWIM6	10	0.75	4OHT	model_fit
ABHD5	10	0.54	4OHT	model_fit
TNFAIP3	10	0.74	4OHT	model_fit
ID4	10	0.61	4OHT	model_fit
C2orf42	10	0.6	4OHT	model_fit
NIPAL1	10	1.34	4OHT	model_fit
GTF2B	10	0.68	4OHT	model_fit
NRARP	10	1.6	4OHT	model_fit
ZCCHC12	10	2.53	4OHT	model_fit
ZNF26	10	0.82	4OHT	model_fit
DDX21	10	0.54	4OHT	model_fit
PDK4	10	1.09	4OHT	model_fit
MAK16	10	0.66	4OHT	model_fit
MFSD2A	10	1.5	4OHT	model_fit
EFNB2	10	0.81	4OHT	model_fit
PLAT	10	0.62	4OHT	model_fit
GEM	10	1.72	4OHT	model_fit
BCL10	10	1.0	4OHT	model_fit
HBEGF	10	0.9	4OHT	model_fit
FOSL1	10	1.05	4OHT	model_fit
MCL1	10	0.71	4OHT	model_fit
SPRY2	10	0.86	4OHT	model_fit
CSRNP1	10	1.47	4OHT	model_fit
NDRG1	10	0.88	4OHT	model_fit
NPPC	10	0.55	4OHT	model_fit
COQ10B	10	0.67	4OHT	model_fit
SPRY4	10	1.73	4OHT	model_fit
FAM57A	10	0.84	4OHT	model_fit
CA2	10	0.85	4OHT	model_fit
GPR3	10	1.37	4OHT	model_fit
FAM83G	10	0.92	4OHT	model_fit
SLC2A1	10	0.4	4OHT	model_fit
ARC	10	2.38	4OHT	model_fit
GADD45B	10	1.96	4OHT	model_fit
RND3	10	0.75	4OHT	model_fit
DUSP6	10	1.23	4OHT	model_fit
ERRFI1	10	0.55	4OHT	model_fit
UTP3	10	0.51	4OHT	model_fit
TFB2M	10	0.52	4OHT	model_fit
PMM2	10	0.64	4OHT	model_fit
ZFP36	10	2.29	4OHT	model_fit
EGR2	10	3.57	4OHT	model_fit
RNF122	10	1.53	4OHT	model_fit
PMAIP1	10	0.44	4OHT	model_fit
ARRDC4	10	1.86	4OHT	model_fit
NPTX2	10	1.18	4OHT	model_fit
KLF10	10	1.12	4OHT	model_fit
IER3	10	1.65	4OHT	model_fit
TRIB1	10	1.71	4OHT	model_fit
MXD1	10	0.65	4OHT	model_fit
ETV5	10	1.28	4OHT	model_fit
JUNB	10	2.24	4OHT	model_fit
UBALD2	10	0.6	4OHT	model_fit
EGR3	10	4.27	4OHT	model_fit
INSIG1	10	1.08	4OHT	model_fit
YRDC	10	1.18	4OHT	model_fit
BTG2	10	1.28	4OHT	model_fit
FOSB	10	2.08	4OHT	model_fit
TIMP3	10	0.89	4OHT	model_fit
EGR1	10	4.01	4OHT	model_fit
NAGK	10	0.2	4OHT	model_fit
FOS	10	2.55	4OHT	model_fit
IER2	10	0.95	4OHT	model_fit
RBM14	10	0.58	4OHT	model_fit
CYR61	10	0.82	4OHT	model_fit
DNAJB1	10	0.71	4OHT	model_fit
DUSP1	10	0.86	4OHT	model_fit
PPP1R15A	0	0.0	4OHT	training_data
AKIRIN2	0	0.0	4OHT	training_data
NR4A1	0	0.0	4OHT	training_data
KRT8	0	0.0	4OHT	training_data
BAIAP2	0	0.0	4OHT	training_data
BHLHE40	0	0.0	4OHT	training_data
QSOX1	0	0.0	4OHT	training_data
CLU	0	0.0	4OHT	training_data
C6orf141	0	0.0	4OHT	training_data
GPR50	0	0.0	4OHT	training_data
TXNL4B	0	0.0	4OHT	training_data
TFPI2	0	0.0	4OHT	training_data
PTGS2	0	0.0	4OHT	training_data
EGR4	0	0.0	4OHT	training_data
ARL5B	0	0.0	4OHT	training_data
CTGF	0	0.0	4OHT	training_data
GADD45A	0	0.0	4OHT	training_data
PNP	0	0.0	4OHT	training_data
SERPINB9	0	0.0	4OHT	training_data
SYAP1	0	0.0	4OHT	training_data
HOMER1	0	0.0	4OHT	training_data
CDKN1A	0	0.0	4OHT	training_data
KDM6B	0	0.0	4OHT	training_data
CMC2	0	0.0	4OHT	training_data
TNFRSF12A	0	0.0	4OHT	training_data
PSMD12	0	0.0	4OHT	training_data
NXF1	0	0.0	4OHT	training_data
ZYX	0	0.0	4OHT	training_data
FOSL2	0	0.0	4OHT	training_data
KIAA0020	0	0.0	4OHT	training_data
F2RL1	0	0.0	4OHT	training_data
SDC4	0	0.0	4OHT	training_data
SBDS	0	0.0	4OHT	training_data
LY6K	0	0.0	4OHT	training_data
MIDN	0	0.0	4OHT	training_data
ZSWIM6	0	0.0	4OHT	training_data
ABHD5	0	0.0	4OHT	training_data
TNFAIP3	0	0.0	4OHT	training_data
ID4	0	0.0	4OHT	training_data
C2orf42	0	0.0	4OHT	training_data
NIPAL1	0	0.0	4OHT	training_data
GTF2B	0	0.0	4OHT	training_data
NRARP	0	0.0	4OHT	training_data
ZCCHC12	0	0.0	4OHT	training_data
ZNF26	0	0.0	4OHT	training_data
DDX21	0	0.0	4OHT	training_data
PDK4	0	0.0	4OHT	training_data
MAK16	0	0.0	4OHT	training_data
MFSD2A	0	0.0	4OHT	training_data
EFNB2	0	0.0	4OHT	training_data
PLAT	0	0.0	4OHT	training_data
GEM	0	0.0	4OHT	training_data
BCL10	0	0.0	4OHT	training_data
HBEGF	0	0.0	4OHT	training_data
FOSL1	0	0.0	4OHT	training_data
MCL1	0	0.0	4OHT	training_data
SPRY2	0	0.0	4OHT	training_data
CSRNP1	0	0.0	4OHT	training_data
NDRG1	0	0.0	4OHT	training_data
NPPC	0	0.0	4OHT	training_data
COQ10B	0	0.0	4OHT	training_data
SPRY4	0	0.0	4OHT	training_data
FAM57A	0	0.0	4OHT	training_data
CA2	0	0.0	4OHT	training_data
GPR3	0	0.0	4OHT	training_data
FAM83G	0	0.0	4OHT	training_data
SLC2A1	0	0.0	4OHT	training_data
ARC	0	0.0	4OHT	training_data
GADD45B	0	0.0	4OHT	training_data
RND3	0	0.0	4OHT	training_data
DUSP6	0	0.0	4OHT	training_data
ERRFI1	0	0.0	4OHT	training_data
UTP3	0	0.0	4OHT	training_data
TFB2M	0	0.0	4OHT	training_data
PMM2	0	0.0	4OHT	training_data
ZFP36	0	0.0	4OHT	training_data
EGR2	0	0.0	4OHT	training_data
RNF122	0	0.0	4OHT	training_data
PMAIP1	0	0.0	4OHT	training_data
ARRDC4	0	0.0	4OHT	training_data
NPTX2	0	0.0	4OHT	training_data
KLF10	0	0.0	4OHT	training_data
IER3	0	0.0	4OHT	training_data
TRIB1	0	0.0	4OHT	training_data
MXD1	0	0.0	4OHT	training_data
ETV5	0	0.0	4OHT	training_data
JUNB	0	0.0	4OHT	training_data
UBALD2	0	0.0	4OHT	training_data
EGR3	0	0.0	4OHT	training_data
INSIG1	0	0.0	4OHT	training_data
YRDC	0	0.0	4OHT	training_data
BTG2	0	0.0	4OHT	training_data
FOSB	0	0.0	4OHT	training_data
TIMP3	0	0.0	4OHT	training_data
EGR1	0	0.0	4OHT	training_data
NAGK	0	0.0	4OHT	training_data
FOS	0	0.0	4OHT	training_data
IER2	0	0.0	4OHT	training_data
RBM14	0	0.0	4OHT	training_data
CYR61	0	0.0	4OHT	training_data
DNAJB1	0	0.0	4OHT	training_data
DUSP1	0	0.0	4OHT	training_data
PPP1R15A	0.5	-0.23	4OHT	training_data
AKIRIN2	0.5	0.16	4OHT	training_data
NR4A1	0.5	0.28	4OHT	training_data
KRT8	0.5	0.47	4OHT	training_data
BAIAP2	0.5	0.18	4OHT	training_data
BHLHE40	0.5	-0.22	4OHT	training_data
QSOX1	0.5	0.43	4OHT	training_data
CLU	0.5	0.42	4OHT	training_data
C6orf141	0.5	-0.03	4OHT	training_data
GPR50	0.5	0.13	4OHT	training_data
TXNL4B	0.5	0.2	4OHT	training_data
TFPI2	0.5	-0.08	4OHT	training_data
PTGS2	0.5	-0.05	4OHT	training_data
EGR4	0.5	0.15	4OHT	training_data
ARL5B	0.5	-0.18	4OHT	training_data
CTGF	0.5	0.41	4OHT	training_data
GADD45A	0.5	-0.13	4OHT	training_data
PNP	0.5	0.07	4OHT	training_data
SERPINB9	0.5	0.25	4OHT	training_data
SYAP1	0.5	0.02	4OHT	training_data
HOMER1	0.5	-0.2	4OHT	training_data
CDKN1A	0.5	0.24	4OHT	training_data
KDM6B	0.5	-0.18	4OHT	training_data
CMC2	0.5	0.29	4OHT	training_data
TNFRSF12A	0.5	0.43	4OHT	training_data
PSMD12	0.5	0.08	4OHT	training_data
NXF1	0.5	-0.04	4OHT	training_data
ZYX	0.5	0.15	4OHT	training_data
FOSL2	0.5	-0.08	4OHT	training_data
KIAA0020	0.5	-0.14	4OHT	training_data
F2RL1	0.5	0.33	4OHT	training_data
SDC4	0.5	0.47	4OHT	training_data
SBDS	0.5	-0.05	4OHT	training_data
LY6K	0.5	0.2	4OHT	training_data
MIDN	0.5	0.29	4OHT	training_data
ZSWIM6	0.5	-0.4	4OHT	training_data
ABHD5	0.5	0.03	4OHT	training_data
TNFAIP3	0.5	-0.07	4OHT	training_data
ID4	0.5	-0.01	4OHT	training_data
C2orf42	0.5	-0.08	4OHT	training_data
NIPAL1	0.5	0.02	4OHT	training_data
GTF2B	0.5	-0.18	4OHT	training_data
NRARP	0.5	0.33	4OHT	training_data
ZCCHC12	0.5	0.15	4OHT	training_data
ZNF26	0.5	-0.26	4OHT	training_data
DDX21	0.5	-0.08	4OHT	training_data
PDK4	0.5	0.33	4OHT	training_data
MAK16	0.5	-0.18	4OHT	training_data
MFSD2A	0.5	0.26	4OHT	training_data
EFNB2	0.5	-0.26	4OHT	training_data
PLAT	0.5	0.13	4OHT	training_data
GEM	0.5	0.16	4OHT	training_data
BCL10	0.5	0.23	4OHT	training_data
HBEGF	0.5	0.16	4OHT	training_data
FOSL1	0.5	0.09	4OHT	training_data
MCL1	0.5	0.04	4OHT	training_data
SPRY2	0.5	0.25	4OHT	training_data
CSRNP1	0.5	0.3	4OHT	training_data
NDRG1	0.5	0.01	4OHT	training_data
NPPC	0.5	0.04	4OHT	training_data
COQ10B	0.5	0.02	4OHT	training_data
SPRY4	0.5	0.22	4OHT	training_data
FAM57A	0.5	0.05	4OHT	training_data
CA2	0.5	0.06	4OHT	training_data
GPR3	0.5	0.28	4OHT	training_data
FAM83G	0.5	0.03	4OHT	training_data
SLC2A1	0.5	0.02	4OHT	training_data
ARC	0.5	0.17	4OHT	training_data
GADD45B	0.5	0.19	4OHT	training_data
RND3	0.5	-0.15	4OHT	training_data
DUSP6	0.5	0.41	4OHT	training_data
ERRFI1	0.5	-0.14	4OHT	training_data
UTP3	0.5	-0.01	4OHT	training_data
TFB2M	0.5	-0.09	4OHT	training_data
PMM2	0.5	-0.17	4OHT	training_data
ZFP36	0.5	0.18	4OHT	training_data
EGR2	0.5	0.92	4OHT	training_data
RNF122	0.5	0.42	4OHT	training_data
PMAIP1	0.5	-0.1	4OHT	training_data
ARRDC4	0.5	0.45	4OHT	training_data
NPTX2	0.5	0.49	4OHT	training_data
KLF10	0.5	0.39	4OHT	training_data
IER3	0.5	0.91	4OHT	training_data
TRIB1	0.5	0.18	4OHT	training_data
MXD1	0.5	-0.02	4OHT	training_data
ETV5	0.5	0.57	4OHT	training_data
JUNB	0.5	0.84	4OHT	training_data
UBALD2	0.5	0.16	4OHT	training_data
EGR3	0.5	1.57	4OHT	training_data
INSIG1	0.5	0.37	4OHT	training_data
YRDC	0.5	0.56	4OHT	training_data
BTG2	0.5	0.42	4OHT	training_data
FOSB	0.5	0.77	4OHT	training_data
TIMP3	0.5	0.33	4OHT	training_data
EGR1	0.5	2.92	4OHT	training_data
NAGK	0.5	0.22	4OHT	training_data
FOS	0.5	1.72	4OHT	training_data
IER2	0.5	0.61	4OHT	training_data
RBM14	0.5	0.45	4OHT	training_data
CYR61	0.5	0.54	4OHT	training_data
DNAJB1	0.5	0.64	4OHT	training_data
DUSP1	0.5	0.89	4OHT	training_data
PPP1R15A	1	0.08	4OHT	training_data
AKIRIN2	1	0.13	4OHT	training_data
NR4A1	1	0.86	4OHT	training_data
KRT8	1	0.42	4OHT	training_data
BAIAP2	1	0.25	4OHT	training_data
BHLHE40	1	-0.14	4OHT	training_data
QSOX1	1	0.45	4OHT	training_data
CLU	1	0.45	4OHT	training_data
C6orf141	1	0.0	4OHT	training_data
GPR50	1	0.21	4OHT	training_data
TXNL4B	1	-0.23	4OHT	training_data
TFPI2	1	-0.13	4OHT	training_data
PTGS2	1	1.04	4OHT	training_data
EGR4	1	0.57	4OHT	training_data
ARL5B	1	-0.22	4OHT	training_data
CTGF	1	0.38	4OHT	training_data
GADD45A	1	-0.07	4OHT	training_data
PNP	1	0.14	4OHT	training_data
SERPINB9	1	0.25	4OHT	training_data
SYAP1	1	0.07	4OHT	training_data
HOMER1	1	-0.29	4OHT	training_data
CDKN1A	1	0.25	4OHT	training_data
KDM6B	1	-0.16	4OHT	training_data
CMC2	1	0.27	4OHT	training_data
TNFRSF12A	1	0.7	4OHT	training_data
PSMD12	1	0.01	4OHT	training_data
NXF1	1	0.02	4OHT	training_data
ZYX	1	0.24	4OHT	training_data
FOSL2	1	0.1	4OHT	training_data
KIAA0020	1	-0.14	4OHT	training_data
F2RL1	1	0.3	4OHT	training_data
SDC4	1	0.3	4OHT	training_data
SBDS	1	-0.16	4OHT	training_data
LY6K	1	0.49	4OHT	training_data
MIDN	1	0.32	4OHT	training_data
ZSWIM6	1	-0.41	4OHT	training_data
ABHD5	1	0.02	4OHT	training_data
TNFAIP3	1	-0.08	4OHT	training_data
ID4	1	-0.11	4OHT	training_data
C2orf42	1	-0.36	4OHT	training_data
NIPAL1	1	-0.09	4OHT	training_data
GTF2B	1	-0.23	4OHT	training_data
NRARP	1	0.4	4OHT	training_data
ZCCHC12	1	0.21	4OHT	training_data
ZNF26	1	-0.18	4OHT	training_data
DDX21	1	-0.23	4OHT	training_data
PDK4	1	0.12	4OHT	training_data
MAK16	1	-0.34	4OHT	training_data
MFSD2A	1	0.42	4OHT	training_data
EFNB2	1	-0.33	4OHT	training_data
PLAT	1	0.13	4OHT	training_data
GEM	1	0.44	4OHT	training_data
BCL10	1	0.26	4OHT	training_data
HBEGF	1	0.13	4OHT	training_data
FOSL1	1	0.37	4OHT	training_data
MCL1	1	0.18	4OHT	training_data
SPRY2	1	0.09	4OHT	training_data
CSRNP1	1	0.46	4OHT	training_data
NDRG1	1	0.03	4OHT	training_data
NPPC	1	0.17	4OHT	training_data
COQ10B	1	0.0	4OHT	training_data
SPRY4	1	0.66	4OHT	training_data
FAM57A	1	0.13	4OHT	training_data
CA2	1	0.14	4OHT	training_data
GPR3	1	0.47	4OHT	training_data
FAM83G	1	0.39	4OHT	training_data
SLC2A1	1	-0.12	4OHT	training_data
ARC	1	0.84	4OHT	training_data
GADD45B	1	0.32	4OHT	training_data
RND3	1	0.06	4OHT	training_data
DUSP6	1	0.77	4OHT	training_data
ERRFI1	1	-0.04	4OHT	training_data
UTP3	1	0.01	4OHT	training_data
TFB2M	1	-0.11	4OHT	training_data
PMM2	1	-0.19	4OHT	training_data
ZFP36	1	0.6	4OHT	training_data
EGR2	1	2.26	4OHT	training_data
RNF122	1	0.52	4OHT	training_data
PMAIP1	1	-0.03	4OHT	training_data
ARRDC4	1	0.61	4OHT	training_data
NPTX2	1	0.55	4OHT	training_data
KLF10	1	0.35	4OHT	training_data
IER3	1	0.9	4OHT	training_data
TRIB1	1	0.65	4OHT	training_data
MXD1	1	-0.11	4OHT	training_data
ETV5	1	0.56	4OHT	training_data
JUNB	1	1.33	4OHT	training_data
UBALD2	1	0.29	4OHT	training_data
EGR3	1	3.14	4OHT	training_data
INSIG1	1	0.5	4OHT	training_data
YRDC	1	0.67	4OHT	training_data
BTG2	1	0.73	4OHT	training_data
FOSB	1	1.62	4OHT	training_data
TIMP3	1	0.58	4OHT	training_data
EGR1	1	3.92	4OHT	training_data
NAGK	1	0.09	4OHT	training_data
FOS	1	2.85	4OHT	training_data
IER2	1	0.89	4OHT	training_data
RBM14	1	0.45	4OHT	training_data
CYR61	1	0.81	4OHT	training_data
DNAJB1	1	0.63	4OHT	training_data
DUSP1	1	0.98	4OHT	training_data
PPP1R15A	2	0.31	4OHT	training_data
AKIRIN2	2	0.17	4OHT	training_data
NR4A1	2	1.18	4OHT	training_data
KRT8	2	0.48	4OHT	training_data
BAIAP2	2	0.27	4OHT	training_data
BHLHE40	2	-0.13	4OHT	training_data
QSOX1	2	0.63	4OHT	training_data
CLU	2	0.65	4OHT	training_data
C6orf141	2	-0.18	4OHT	training_data
GPR50	2	0.55	4OHT	training_data
TXNL4B	2	-0.1	4OHT	training_data
TFPI2	2	1.42	4OHT	training_data
PTGS2	2	1.79	4OHT	training_data
EGR4	2	0.86	4OHT	training_data
ARL5B	2	0.05	4OHT	training_data
CTGF	2	0.55	4OHT	training_data
GADD45A	2	0.07	4OHT	training_data
PNP	2	0.17	4OHT	training_data
SERPINB9	2	0.84	4OHT	training_data
SYAP1	2	0.21	4OHT	training_data
HOMER1	2	0.01	4OHT	training_data
CDKN1A	2	0.58	4OHT	training_data
KDM6B	2	0.07	4OHT	training_data
CMC2	2	0.33	4OHT	training_data
TNFRSF12A	2	1.39	4OHT	training_data
PSMD12	2	0.08	4OHT	training_data
NXF1	2	0.11	4OHT	training_data
ZYX	2	0.48	4OHT	training_data
FOSL2	2	0.25	4OHT	training_data
KIAA0020	2	-0.03	4OHT	training_data
F2RL1	2	0.38	4OHT	training_data
SDC4	2	0.67	4OHT	training_data
SBDS	2	-0.02	4OHT	training_data
LY6K	2	0.76	4OHT	training_data
MIDN	2	0.49	4OHT	training_data
ZSWIM6	2	-0.23	4OHT	training_data
ABHD5	2	0.14	4OHT	training_data
TNFAIP3	2	0.02	4OHT	training_data
ID4	2	0.09	4OHT	training_data
C2orf42	2	0.1	4OHT	training_data
NIPAL1	2	0.22	4OHT	training_data
GTF2B	2	0.02	4OHT	training_data
NRARP	2	0.72	4OHT	training_data
ZCCHC12	2	1.2	4OHT	training_data
ZNF26	2	-0.04	4OHT	training_data
DDX21	2	0.01	4OHT	training_data
PDK4	2	0.44	4OHT	training_data
MAK16	2	-0.04	4OHT	training_data
MFSD2A	2	0.66	4OHT	training_data
EFNB2	2	0.03	4OHT	training_data
PLAT	2	0.29	4OHT	training_data
GEM	2	0.99	4OHT	training_data
BCL10	2	0.56	4OHT	training_data
HBEGF	2	0.4	4OHT	training_data
FOSL1	2	0.65	4OHT	training_data
MCL1	2	0.38	4OHT	training_data
SPRY2	2	0.48	4OHT	training_data
CSRNP1	2	0.78	4OHT	training_data
NDRG1	2	0.45	4OHT	training_data
NPPC	2	0.32	4OHT	training_data
COQ10B	2	0.29	4OHT	training_data
SPRY4	2	1.2	4OHT	training_data
FAM57A	2	0.38	4OHT	training_data
CA2	2	0.43	4OHT	training_data
GPR3	2	0.72	4OHT	training_data
FAM83G	2	0.35	4OHT	training_data
SLC2A1	2	0.12	4OHT	training_data
ARC	2	1.48	4OHT	training_data
GADD45B	2	1.27	4OHT	training_data
RND3	2	0.26	4OHT	training_data
DUSP6	2	0.9	4OHT	training_data
ERRFI1	2	0.2	4OHT	training_data
UTP3	2	0.24	4OHT	training_data
TFB2M	2	0.19	4OHT	training_data
PMM2	2	0.21	4OHT	training_data
ZFP36	2	1.5	4OHT	training_data
EGR2	2	2.77	4OHT	training_data
RNF122	2	0.93	4OHT	training_data
PMAIP1	2	0.25	4OHT	training_data
ARRDC4	2	1.51	4OHT	training_data
NPTX2	2	0.85	4OHT	training_data
KLF10	2	0.97	4OHT	training_data
IER3	2	1.24	4OHT	training_data
TRIB1	2	1.05	4OHT	training_data
MXD1	2	0.44	4OHT	training_data
ETV5	2	0.88	4OHT	training_data
JUNB	2	1.83	4OHT	training_data
UBALD2	2	0.6	4OHT	training_data
EGR3	2	4.15	4OHT	training_data
INSIG1	2	0.76	4OHT	training_data
YRDC	2	1.01	4OHT	training_data
BTG2	2	1.06	4OHT	training_data
FOSB	2	1.78	4OHT	training_data
TIMP3	2	0.84	4OHT	training_data
EGR1	2	3.92	4OHT	training_data
NAGK	2	0.09	4OHT	training_data
FOS	2	2.38	4OHT	training_data
IER2	2	0.87	4OHT	training_data
RBM14	2	0.54	4OHT	training_data
CYR61	2	0.62	4OHT	training_data
DNAJB1	2	0.65	4OHT	training_data
DUSP1	2	0.76	4OHT	training_data
PPP1R15A	3	0.57	4OHT	training_data
AKIRIN2	3	0.23	4OHT	training_data
NR4A1	3	1.46	4OHT	training_data
KRT8	3	0.49	4OHT	training_data
BAIAP2	3	0.66	4OHT	training_data
BHLHE40	3	0.07	4OHT	training_data
QSOX1	3	0.76	4OHT	training_data
CLU	3	0.81	4OHT	training_data
C6orf141	3	0.32	4OHT	training_data
GPR50	3	0.89	4OHT	training_data
TXNL4B	3	0.17	4OHT	training_data
TFPI2	3	3.56	4OHT	training_data
PTGS2	3	1.55	4OHT	training_data
EGR4	3	0.8	4OHT	training_data
ARL5B	3	0.24	4OHT	training_data
CTGF	3	0.81	4OHT	training_data
GADD45A	3	0.28	4OHT	training_data
PNP	3	0.18	4OHT	training_data
SERPINB9	3	1.37	4OHT	training_data
SYAP1	3	0.25	4OHT	training_data
HOMER1	3	0.59	4OHT	training_data
CDKN1A	3	0.87	4OHT	training_data
KDM6B	3	0.43	4OHT	training_data
CMC2	3	0.31	4OHT	training_data
TNFRSF12A	3	2.0	4OHT	training_data
PSMD12	3	0.28	4OHT	training_data
NXF1	3	0.31	4OHT	training_data
ZYX	3	0.56	4OHT	training_data
FOSL2	3	0.36	4OHT	training_data
KIAA0020	3	0.44	4OHT	training_data
F2RL1	3	0.63	4OHT	training_data
SDC4	3	0.98	4OHT	training_data
SBDS	3	0.13	4OHT	training_data
LY6K	3	1.02	4OHT	training_data
MIDN	3	0.55	4OHT	training_data
ZSWIM6	3	0.24	4OHT	training_data
ABHD5	3	0.29	4OHT	training_data
TNFAIP3	3	0.37	4OHT	training_data
ID4	3	0.28	4OHT	training_data
C2orf42	3	0.16	4OHT	training_data
NIPAL1	3	0.79	4OHT	training_data
GTF2B	3	0.24	4OHT	training_data
NRARP	3	1.25	4OHT	training_data
ZCCHC12	3	2.06	4OHT	training_data
ZNF26	3	0.43	4OHT	training_data
DDX21	3	0.29	4OHT	training_data
PDK4	3	0.88	4OHT	training_data
MAK16	3	0.31	4OHT	training_data
MFSD2A	3	0.99	4OHT	training_data
EFNB2	3	0.38	4OHT	training_data
PLAT	3	0.47	4OHT	training_data
GEM	3	1.31	4OHT	training_data
BCL10	3	0.7	4OHT	training_data
HBEGF	3	0.85	4OHT	training_data
FOSL1	3	0.67	4OHT	training_data
MCL1	3	0.48	4OHT	training_data
SPRY2	3	0.8	4OHT	training_data
CSRNP1	3	1.13	4OHT	training_data
NDRG1	3	0.67	4OHT	training_data
NPPC	3	0.36	4OHT	training_data
COQ10B	3	0.51	4OHT	training_data
SPRY4	3	1.23	4OHT	training_data
FAM57A	3	0.81	4OHT	training_data
CA2	3	0.82	4OHT	training_data
GPR3	3	1.03	4OHT	training_data
FAM83G	3	1.17	4OHT	training_data
SLC2A1	3	0.34	4OHT	training_data
ARC	3	1.85	4OHT	training_data
GADD45B	3	1.97	4OHT	training_data
RND3	3	0.54	4OHT	training_data
DUSP6	3	0.94	4OHT	training_data
ERRFI1	3	0.49	4OHT	training_data
UTP3	3	0.63	4OHT	training_data
TFB2M	3	0.45	4OHT	training_data
PMM2	3	0.57	4OHT	training_data
ZFP36	3	2.15	4OHT	training_data
EGR2	3	2.99	4OHT	training_data
RNF122	3	1.16	4OHT	training_data
PMAIP1	3	0.31	4OHT	training_data
ARRDC4	3	1.86	4OHT	training_data
NPTX2	3	0.99	4OHT	training_data
KLF10	3	1.24	4OHT	training_data
IER3	3	1.48	4OHT	training_data
TRIB1	3	1.47	4OHT	training_data
MXD1	3	0.55	4OHT	training_data
ETV5	3	1.16	4OHT	training_data
JUNB	3	1.92	4OHT	training_data
UBALD2	3	0.74	4OHT	training_data
EGR3	3	3.99	4OHT	training_data
INSIG1	3	1.09	4OHT	training_data
YRDC	3	1.03	4OHT	training_data
BTG2	3	1.26	4OHT	training_data
FOSB	3	2.03	4OHT	training_data
TIMP3	3	0.84	4OHT	training_data
EGR1	3	3.91	4OHT	training_data
NAGK	3	0.27	4OHT	training_data
FOS	3	2.59	4OHT	training_data
IER2	3	0.91	4OHT	training_data
RBM14	3	0.61	4OHT	training_data
CYR61	3	0.55	4OHT	training_data
DNAJB1	3	0.75	4OHT	training_data
DUSP1	3	0.83	4OHT	training_data
PPP1R15A	4	0.68	4OHT	training_data
AKIRIN2	4	0.31	4OHT	training_data
NR4A1	4	1.58	4OHT	training_data
KRT8	4	0.65	4OHT	training_data
BAIAP2	4	0.59	4OHT	training_data
BHLHE40	4	0.24	4OHT	training_data
QSOX1	4	0.91	4OHT	training_data
CLU	4	0.9	4OHT	training_data
C6orf141	4	0.12	4OHT	training_data
GPR50	4	1.2	4OHT	training_data
TXNL4B	4	0.3	4OHT	training_data
TFPI2	4	4.39	4OHT	training_data
PTGS2	4	1.9	4OHT	training_data
EGR4	4	0.99	4OHT	training_data
ARL5B	4	0.3	4OHT	training_data
CTGF	4	0.97	4OHT	training_data
GADD45A	4	0.29	4OHT	training_data
PNP	4	0.25	4OHT	training_data
SERPINB9	4	1.65	4OHT	training_data
SYAP1	4	0.25	4OHT	training_data
HOMER1	4	0.6	4OHT	training_data
CDKN1A	4	1.05	4OHT	training_data
KDM6B	4	0.63	4OHT	training_data
CMC2	4	0.49	4OHT	training_data
TNFRSF12A	4	2.39	4OHT	training_data
PSMD12	4	0.37	4OHT	training_data
NXF1	4	0.26	4OHT	training_data
ZYX	4	0.73	4OHT	training_data
FOSL2	4	0.45	4OHT	training_data
KIAA0020	4	0.49	4OHT	training_data
F2RL1	4	0.71	4OHT	training_data
SDC4	4	1.28	4OHT	training_data
SBDS	4	0.31	4OHT	training_data
LY6K	4	1.06	4OHT	training_data
MIDN	4	0.57	4OHT	training_data
ZSWIM6	4	0.24	4OHT	training_data
ABHD5	4	0.41	4OHT	training_data
TNFAIP3	4	0.41	4OHT	training_data
ID4	4	0.45	4OHT	training_data
C2orf42	4	0.29	4OHT	training_data
NIPAL1	4	1.04	4OHT	training_data
GTF2B	4	0.4	4OHT	training_data
NRARP	4	1.58	4OHT	training_data
ZCCHC12	4	2.35	4OHT	training_data
ZNF26	4	0.61	4OHT	training_data
DDX21	4	0.34	4OHT	training_data
PDK4	4	1.14	4OHT	training_data
MAK16	4	0.43	4OHT	training_data
MFSD2A	4	1.31	4OHT	training_data
EFNB2	4	0.52	4OHT	training_data
PLAT	4	0.62	4OHT	training_data
GEM	4	1.57	4OHT	training_data
BCL10	4	0.78	4OHT	training_data
HBEGF	4	0.88	4OHT	training_data
FOSL1	4	0.8	4OHT	training_data
MCL1	4	0.5	4OHT	training_data
SPRY2	4	0.91	4OHT	training_data
CSRNP1	4	1.21	4OHT	training_data
NDRG1	4	0.74	4OHT	training_data
NPPC	4	0.49	4OHT	training_data
COQ10B	4	0.82	4OHT	training_data
SPRY4	4	1.27	4OHT	training_data
FAM57A	4	0.94	4OHT	training_data
CA2	4	0.93	4OHT	training_data
GPR3	4	1.22	4OHT	training_data
FAM83G	4	1.11	4OHT	training_data
SLC2A1	4	0.37	4OHT	training_data
ARC	4	1.95	4OHT	training_data
GADD45B	4	2.21	4OHT	training_data
RND3	4	0.6	4OHT	training_data
DUSP6	4	1.05	4OHT	training_data
ERRFI1	4	0.36	4OHT	training_data
UTP3	4	0.54	4OHT	training_data
TFB2M	4	0.55	4OHT	training_data
PMM2	4	0.5	4OHT	training_data
ZFP36	4	2.15	4OHT	training_data
EGR2	4	3.06	4OHT	training_data
RNF122	4	1.37	4OHT	training_data
PMAIP1	4	0.29	4OHT	training_data
ARRDC4	4	2.03	4OHT	training_data
NPTX2	4	1.01	4OHT	training_data
KLF10	4	1.35	4OHT	training_data
IER3	4	1.6	4OHT	training_data
TRIB1	4	1.44	4OHT	training_data
MXD1	4	0.6	4OHT	training_data
ETV5	4	1.26	4OHT	training_data
JUNB	4	2.11	4OHT	training_data
UBALD2	4	0.78	4OHT	training_data
EGR3	4	4.05	4OHT	training_data
INSIG1	4	1.1	4OHT	training_data
YRDC	4	1.17	4OHT	training_data
BTG2	4	1.34	4OHT	training_data
FOSB	4	1.99	4OHT	training_data
TIMP3	4	0.95	4OHT	training_data
EGR1	4	3.91	4OHT	training_data
NAGK	4	0.35	4OHT	training_data
FOS	4	2.51	4OHT	training_data
IER2	4	0.87	4OHT	training_data
RBM14	4	0.53	4OHT	training_data
CYR61	4	0.81	4OHT	training_data
DNAJB1	4	0.78	4OHT	training_data
DUSP1	4	0.81	4OHT	training_data
PPP1R15A	6	0.89	4OHT	training_data
AKIRIN2	6	0.57	4OHT	training_data
NR4A1	6	2.02	4OHT	training_data
KRT8	6	1.17	4OHT	training_data
BAIAP2	6	1.19	4OHT	training_data
BHLHE40	6	0.32	4OHT	training_data
QSOX1	6	1.16	4OHT	training_data
CLU	6	1.45	4OHT	training_data
C6orf141	6	0.78	4OHT	training_data
GPR50	6	1.54	4OHT	training_data
TXNL4B	6	0.56	4OHT	training_data
TFPI2	6	5.16	4OHT	training_data
PTGS2	6	2.12	4OHT	training_data
EGR4	6	1.21	4OHT	training_data
ARL5B	6	0.53	4OHT	training_data
CTGF	6	1.46	4OHT	training_data
GADD45A	6	0.65	4OHT	training_data
PNP	6	0.46	4OHT	training_data
SERPINB9	6	2.0	4OHT	training_data
SYAP1	6	0.55	4OHT	training_data
HOMER1	6	1.04	4OHT	training_data
CDKN1A	6	1.54	4OHT	training_data
KDM6B	6	0.87	4OHT	training_data
CMC2	6	0.66	4OHT	training_data
TNFRSF12A	6	2.82	4OHT	training_data
PSMD12	6	0.57	4OHT	training_data
NXF1	6	0.44	4OHT	training_data
ZYX	6	0.97	4OHT	training_data
FOSL2	6	0.69	4OHT	training_data
KIAA0020	6	0.59	4OHT	training_data
F2RL1	6	0.95	4OHT	training_data
SDC4	6	1.55	4OHT	training_data
SBDS	6	0.3	4OHT	training_data
LY6K	6	1.51	4OHT	training_data
MIDN	6	0.73	4OHT	training_data
ZSWIM6	6	0.38	4OHT	training_data
ABHD5	6	0.49	4OHT	training_data
TNFAIP3	6	0.81	4OHT	training_data
ID4	6	0.47	4OHT	training_data
C2orf42	6	0.43	4OHT	training_data
NIPAL1	6	1.34	4OHT	training_data
GTF2B	6	0.54	4OHT	training_data
NRARP	6	1.98	4OHT	training_data
ZCCHC12	6	2.68	4OHT	training_data
ZNF26	6	0.49	4OHT	training_data
DDX21	6	0.37	4OHT	training_data
PDK4	6	1.37	4OHT	training_data
MAK16	6	0.41	4OHT	training_data
MFSD2A	6	1.41	4OHT	training_data
EFNB2	6	0.74	4OHT	training_data
PLAT	6	0.85	4OHT	training_data
GEM	6	1.82	4OHT	training_data
BCL10	6	0.95	4OHT	training_data
HBEGF	6	1.1	4OHT	training_data
FOSL1	6	0.89	4OHT	training_data
MCL1	6	0.61	4OHT	training_data
SPRY2	6	0.99	4OHT	training_data
CSRNP1	6	1.33	4OHT	training_data
NDRG1	6	0.83	4OHT	training_data
NPPC	6	0.35	4OHT	training_data
COQ10B	6	0.7	4OHT	training_data
SPRY4	6	1.56	4OHT	training_data
FAM57A	6	0.86	4OHT	training_data
CA2	6	0.91	4OHT	training_data
GPR3	6	1.18	4OHT	training_data
FAM83G	6	1.11	4OHT	training_data
SLC2A1	6	0.25	4OHT	training_data
ARC	6	2.22	4OHT	training_data
GADD45B	6	2.32	4OHT	training_data
RND3	6	0.66	4OHT	training_data
DUSP6	6	1.18	4OHT	training_data
ERRFI1	6	0.57	4OHT	training_data
UTP3	6	0.49	4OHT	training_data
TFB2M	6	0.46	4OHT	training_data
PMM2	6	0.6	4OHT	training_data
ZFP36	6	2.46	4OHT	training_data
EGR2	6	3.24	4OHT	training_data
RNF122	6	1.58	4OHT	training_data
PMAIP1	6	0.46	4OHT	training_data
ARRDC4	6	2.28	4OHT	training_data
NPTX2	6	1.24	4OHT	training_data
KLF10	6	1.27	4OHT	training_data
IER3	6	1.69	4OHT	training_data
TRIB1	6	1.6	4OHT	training_data
MXD1	6	0.65	4OHT	training_data
ETV5	6	1.26	4OHT	training_data
JUNB	6	2.15	4OHT	training_data
UBALD2	6	0.62	4OHT	training_data
EGR3	6	4.06	4OHT	training_data
INSIG1	6	1.11	4OHT	training_data
YRDC	6	1.11	4OHT	training_data
BTG2	6	1.27	4OHT	training_data
FOSB	6	2.05	4OHT	training_data
TIMP3	6	1.03	4OHT	training_data
EGR1	6	4.02	4OHT	training_data
NAGK	6	0.1	4OHT	training_data
FOS	6	2.44	4OHT	training_data
IER2	6	0.82	4OHT	training_data
RBM14	6	0.63	4OHT	training_data
CYR61	6	0.93	4OHT	training_data
DNAJB1	6	0.62	4OHT	training_data
DUSP1	6	0.91	4OHT	training_data
PPP1R15A	8	0.97	4OHT	training_data
AKIRIN2	8	0.69	4OHT	training_data
NR4A1	8	2.42	4OHT	training_data
KRT8	8	1.35	4OHT	training_data
BAIAP2	8	1.23	4OHT	training_data
BHLHE40	8	0.57	4OHT	training_data
QSOX1	8	1.3	4OHT	training_data
CLU	8	1.6	4OHT	training_data
C6orf141	8	1.47	4OHT	training_data
GPR50	8	1.81	4OHT	training_data
TXNL4B	8	0.56	4OHT	training_data
TFPI2	8	5.3	4OHT	training_data
PTGS2	8	2.4	4OHT	training_data
EGR4	8	1.44	4OHT	training_data
ARL5B	8	0.63	4OHT	training_data
CTGF	8	1.37	4OHT	training_data
GADD45A	8	0.84	4OHT	training_data
PNP	8	0.45	4OHT	training_data
SERPINB9	8	2.26	4OHT	training_data
SYAP1	8	0.55	4OHT	training_data
HOMER1	8	1.4	4OHT	training_data
CDKN1A	8	1.62	4OHT	training_data
KDM6B	8	1.08	4OHT	training_data
CMC2	8	0.72	4OHT	training_data
TNFRSF12A	8	2.78	4OHT	training_data
PSMD12	8	0.68	4OHT	training_data
NXF1	8	0.47	4OHT	training_data
ZYX	8	0.98	4OHT	training_data
FOSL2	8	0.64	4OHT	training_data
KIAA0020	8	0.8	4OHT	training_data
F2RL1	8	0.95	4OHT	training_data
SDC4	8	1.63	4OHT	training_data
SBDS	8	0.43	4OHT	training_data
LY6K	8	1.4	4OHT	training_data
MIDN	8	0.9	4OHT	training_data
ZSWIM6	8	0.56	4OHT	training_data
ABHD5	8	0.6	4OHT	training_data
TNFAIP3	8	0.58	4OHT	training_data
ID4	8	0.58	4OHT	training_data
C2orf42	8	0.45	4OHT	training_data
NIPAL1	8	1.3	4OHT	training_data
GTF2B	8	0.55	4OHT	training_data
NRARP	8	1.75	4OHT	training_data
ZCCHC12	8	2.61	4OHT	training_data
ZNF26	8	0.77	4OHT	training_data
DDX21	8	0.5	4OHT	training_data
PDK4	8	1.17	4OHT	training_data
MAK16	8	0.54	4OHT	training_data
MFSD2A	8	1.35	4OHT	training_data
EFNB2	8	0.63	4OHT	training_data
PLAT	8	0.7	4OHT	training_data
GEM	8	1.82	4OHT	training_data
BCL10	8	0.94	4OHT	training_data
HBEGF	8	1.04	4OHT	training_data
FOSL1	8	1.01	4OHT	training_data
MCL1	8	0.64	4OHT	training_data
SPRY2	8	1.02	4OHT	training_data
CSRNP1	8	1.43	4OHT	training_data
NDRG1	8	0.92	4OHT	training_data
NPPC	8	0.42	4OHT	training_data
COQ10B	8	0.72	4OHT	training_data
SPRY4	8	1.7	4OHT	training_data
FAM57A	8	0.86	4OHT	training_data
CA2	8	0.91	4OHT	training_data
GPR3	8	1.36	4OHT	training_data
FAM83G	8	1.0	4OHT	training_data
SLC2A1	8	0.38	4OHT	training_data
ARC	8	2.05	4OHT	training_data
GADD45B	8	2.06	4OHT	training_data
RND3	8	0.61	4OHT	training_data
DUSP6	8	1.27	4OHT	training_data
ERRFI1	8	0.66	4OHT	training_data
UTP3	8	0.49	4OHT	training_data
TFB2M	8	0.4	4OHT	training_data
PMM2	8	0.48	4OHT	training_data
ZFP36	8	2.6	4OHT	training_data
EGR2	8	3.45	4OHT	training_data
RNF122	8	1.45	4OHT	training_data
PMAIP1	8	0.41	4OHT	training_data
ARRDC4	8	2.08	4OHT	training_data
NPTX2	8	1.12	4OHT	training_data
KLF10	8	1.28	4OHT	training_data
IER3	8	1.71	4OHT	training_data
TRIB1	8	1.47	4OHT	training_data
MXD1	8	0.64	4OHT	training_data
ETV5	8	1.35	4OHT	training_data
JUNB	8	2.11	4OHT	training_data
UBALD2	8	0.66	4OHT	training_data
EGR3	8	4.03	4OHT	training_data
INSIG1	8	0.93	4OHT	training_data
YRDC	8	1.19	4OHT	training_data
BTG2	8	1.1	4OHT	training_data
FOSB	8	1.71	4OHT	training_data
TIMP3	8	0.81	4OHT	training_data
EGR1	8	4.02	4OHT	training_data
NAGK	8	0.14	4OHT	training_data
FOS	8	2.52	4OHT	training_data
IER2	8	1.06	4OHT	training_data
RBM14	8	0.6	4OHT	training_data
CYR61	8	0.97	4OHT	training_data
DNAJB1	8	0.65	4OHT	training_data
DUSP1	8	0.81	4OHT	training_data
PPP1R15A	10	1.47	4OHT	training_data
AKIRIN2	10	0.76	4OHT	training_data
NR4A1	10	2.68	4OHT	training_data
KRT8	10	1.57	4OHT	training_data
BAIAP2	10	1.2	4OHT	training_data
BHLHE40	10	0.68	4OHT	training_data
QSOX1	10	1.49	4OHT	training_data
CLU	10	1.48	4OHT	training_data
C6orf141	10	1.19	4OHT	training_data
GPR50	10	1.85	4OHT	training_data
TXNL4B	10	0.73	4OHT	training_data
TFPI2	10	5.51	4OHT	training_data
PTGS2	10	2.78	4OHT	training_data
EGR4	10	1.57	4OHT	training_data
ARL5B	10	0.68	4OHT	training_data
CTGF	10	1.37	4OHT	training_data
GADD45A	10	0.68	4OHT	training_data
PNP	10	0.41	4OHT	training_data
SERPINB9	10	2.32	4OHT	training_data
SYAP1	10	0.48	4OHT	training_data
HOMER1	10	1.16	4OHT	training_data
CDKN1A	10	1.59	4OHT	training_data
KDM6B	10	1.05	4OHT	training_data
CMC2	10	0.65	4OHT	training_data
TNFRSF12A	10	2.86	4OHT	training_data
PSMD12	10	0.58	4OHT	training_data
NXF1	10	0.44	4OHT	training_data
ZYX	10	1.02	4OHT	training_data
FOSL2	10	0.64	4OHT	training_data
KIAA0020	10	0.81	4OHT	training_data
F2RL1	10	0.93	4OHT	training_data
SDC4	10	1.55	4OHT	training_data
SBDS	10	0.38	4OHT	training_data
LY6K	10	1.47	4OHT	training_data
MIDN	10	0.85	4OHT	training_data
ZSWIM6	10	0.49	4OHT	training_data
ABHD5	10	0.51	4OHT	training_data
TNFAIP3	10	0.68	4OHT	training_data
ID4	10	0.57	4OHT	training_data
C2orf42	10	0.44	4OHT	training_data
NIPAL1	10	1.25	4OHT	training_data
GTF2B	10	0.5	4OHT	training_data
NRARP	10	1.8	4OHT	training_data
ZCCHC12	10	2.6	4OHT	training_data
ZNF26	10	0.7	4OHT	training_data
DDX21	10	0.42	4OHT	training_data
PDK4	10	1.18	4OHT	training_data
MAK16	10	0.5	4OHT	training_data
MFSD2A	10	1.35	4OHT	training_data
EFNB2	10	0.5	4OHT	training_data
PLAT	10	0.58	4OHT	training_data
GEM	10	1.67	4OHT	training_data
BCL10	10	0.98	4OHT	training_data
HBEGF	10	0.88	4OHT	training_data
FOSL1	10	1.04	4OHT	training_data
MCL1	10	0.69	4OHT	training_data
SPRY2	10	0.92	4OHT	training_data
CSRNP1	10	1.37	4OHT	training_data
NDRG1	10	0.87	4OHT	training_data
NPPC	10	0.66	4OHT	training_data
COQ10B	10	0.51	4OHT	training_data
SPRY4	10	1.64	4OHT	training_data
FAM57A	10	0.94	4OHT	training_data
CA2	10	0.91	4OHT	training_data
GPR3	10	1.28	4OHT	training_data
FAM83G	10	0.95	4OHT	training_data
SLC2A1	10	0.46	4OHT	training_data
ARC	10	2.05	4OHT	training_data
GADD45B	10	1.92	4OHT	training_data
RND3	10	0.69	4OHT	training_data
DUSP6	10	1.48	4OHT	training_data
ERRFI1	10	0.33	4OHT	training_data
UTP3	10	0.39	4OHT	training_data
TFB2M	10	0.38	4OHT	training_data
PMM2	10	0.42	4OHT	training_data
ZFP36	10	2.01	4OHT	training_data
EGR2	10	3.52	4OHT	training_data
RNF122	10	1.37	4OHT	training_data
PMAIP1	10	0.35	4OHT	training_data
ARRDC4	10	1.89	4OHT	training_data
NPTX2	10	1.34	4OHT	training_data
KLF10	10	1.36	4OHT	training_data
IER3	10	1.92	4OHT	training_data
TRIB1	10	1.48	4OHT	training_data
MXD1	10	0.52	4OHT	training_data
ETV5	10	1.27	4OHT	training_data
JUNB	10	2.35	4OHT	training_data
UBALD2	10	0.6	4OHT	training_data
EGR3	10	4.04	4OHT	training_data
INSIG1	10	0.97	4OHT	training_data
YRDC	10	1.32	4OHT	training_data
BTG2	10	1.09	4OHT	training_data
FOSB	10	2.18	4OHT	training_data
TIMP3	10	0.59	4OHT	training_data
EGR1	10	3.98	4OHT	training_data
NAGK	10	0.36	4OHT	training_data
FOS	10	2.51	4OHT	training_data
IER2	10	1.07	4OHT	training_data
RBM14	10	0.65	4OHT	training_data
CYR61	10	0.91	4OHT	training_data
DNAJB1	10	0.87	4OHT	training_data
DUSP1	10	0.89	4OHT	training_data
PPP1R15A	0	0.0	4OHT+U0126	model_prediction
AKIRIN2	0	0.0	4OHT+U0126	model_prediction
NR4A1	0	0.0	4OHT+U0126	model_prediction
KRT8	0	0.0	4OHT+U0126	model_prediction
BAIAP2	0	0.0	4OHT+U0126	model_prediction
BHLHE40	0	0.0	4OHT+U0126	model_prediction
QSOX1	0	0.0	4OHT+U0126	model_prediction
CLU	0	0.0	4OHT+U0126	model_prediction
C6orf141	0	0.0	4OHT+U0126	model_prediction
GPR50	0	0.0	4OHT+U0126	model_prediction
TXNL4B	0	0.0	4OHT+U0126	model_prediction
TFPI2	0	0.0	4OHT+U0126	model_prediction
PTGS2	0	0.0	4OHT+U0126	model_prediction
EGR4	0	0.0	4OHT+U0126	model_prediction
ARL5B	0	0.0	4OHT+U0126	model_prediction
CTGF	0	0.0	4OHT+U0126	model_prediction
GADD45A	0	0.0	4OHT+U0126	model_prediction
PNP	0	0.0	4OHT+U0126	model_prediction
SERPINB9	0	0.0	4OHT+U0126	model_prediction
SYAP1	0	0.0	4OHT+U0126	model_prediction
HOMER1	0	0.0	4OHT+U0126	model_prediction
CDKN1A	0	0.0	4OHT+U0126	model_prediction
KDM6B	0	0.0	4OHT+U0126	model_prediction
CMC2	0	0.0	4OHT+U0126	model_prediction
TNFRSF12A	0	0.0	4OHT+U0126	model_prediction
PSMD12	0	0.0	4OHT+U0126	model_prediction
NXF1	0	0.0	4OHT+U0126	model_prediction
ZYX	0	0.0	4OHT+U0126	model_prediction
FOSL2	0	0.0	4OHT+U0126	model_prediction
KIAA0020	0	0.0	4OHT+U0126	model_prediction
F2RL1	0	0.0	4OHT+U0126	model_prediction
SDC4	0	0.0	4OHT+U0126	model_prediction
SBDS	0	0.0	4OHT+U0126	model_prediction
LY6K	0	0.0	4OHT+U0126	model_prediction
MIDN	0	0.0	4OHT+U0126	model_prediction
ZSWIM6	0	0.0	4OHT+U0126	model_prediction
ABHD5	0	0.0	4OHT+U0126	model_prediction
TNFAIP3	0	0.0	4OHT+U0126	model_prediction
ID4	0	0.0	4OHT+U0126	model_prediction
C2orf42	0	0.0	4OHT+U0126	model_prediction
NIPAL1	0	0.0	4OHT+U0126	model_prediction
GTF2B	0	0.0	4OHT+U0126	model_prediction
NRARP	0	0.0	4OHT+U0126	model_prediction
ZCCHC12	0	0.0	4OHT+U0126	model_prediction
ZNF26	0	0.0	4OHT+U0126	model_prediction
DDX21	0	0.0	4OHT+U0126	model_prediction
PDK4	0	0.0	4OHT+U0126	model_prediction
MAK16	0	0.0	4OHT+U0126	model_prediction
MFSD2A	0	0.0	4OHT+U0126	model_prediction
EFNB2	0	0.0	4OHT+U0126	model_prediction
PLAT	0	0.0	4OHT+U0126	model_prediction
GEM	0	0.0	4OHT+U0126	model_prediction
BCL10	0	0.0	4OHT+U0126	model_prediction
HBEGF	0	0.0	4OHT+U0126	model_prediction
FOSL1	0	0.0	4OHT+U0126	model_prediction
MCL1	0	0.0	4OHT+U0126	model_prediction
SPRY2	0	0.0	4OHT+U0126	model_prediction
CSRNP1	0	0.0	4OHT+U0126	model_prediction
NDRG1	0	0.0	4OHT+U0126	model_prediction
NPPC	0	0.0	4OHT+U0126	model_prediction
COQ10B	0	0.0	4OHT+U0126	model_prediction
SPRY4	0	0.0	4OHT+U0126	model_prediction
FAM57A	0	0.0	4OHT+U0126	model_prediction
CA2	0	0.0	4OHT+U0126	model_prediction
GPR3	0	0.0	4OHT+U0126	model_prediction
FAM83G	0	0.0	4OHT+U0126	model_prediction
SLC2A1	0	0.0	4OHT+U0126	model_prediction
ARC	0	0.0	4OHT+U0126	model_prediction
GADD45B	0	0.0	4OHT+U0126	model_prediction
RND3	0	0.0	4OHT+U0126	model_prediction
DUSP6	0	0.0	4OHT+U0126	model_prediction
ERRFI1	0	0.0	4OHT+U0126	model_prediction
UTP3	0	0.0	4OHT+U0126	model_prediction
TFB2M	0	0.0	4OHT+U0126	model_prediction
PMM2	0	0.0	4OHT+U0126	model_prediction
ZFP36	0	0.0	4OHT+U0126	model_prediction
EGR2	0	0.0	4OHT+U0126	model_prediction
RNF122	0	0.0	4OHT+U0126	model_prediction
PMAIP1	0	0.0	4OHT+U0126	model_prediction
ARRDC4	0	0.0	4OHT+U0126	model_prediction
NPTX2	0	0.0	4OHT+U0126	model_prediction
KLF10	0	0.0	4OHT+U0126	model_prediction
IER3	0	0.0	4OHT+U0126	model_prediction
TRIB1	0	0.0	4OHT+U0126	model_prediction
MXD1	0	0.0	4OHT+U0126	model_prediction
ETV5	0	0.0	4OHT+U0126	model_prediction
JUNB	0	0.0	4OHT+U0126	model_prediction
UBALD2	0	0.0	4OHT+U0126	model_prediction
EGR3	0	0.0	4OHT+U0126	model_prediction
INSIG1	0	0.0	4OHT+U0126	model_prediction
YRDC	0	0.0	4OHT+U0126	model_prediction
BTG2	0	0.0	4OHT+U0126	model_prediction
FOSB	0	0.0	4OHT+U0126	model_prediction
TIMP3	0	0.0	4OHT+U0126	model_prediction
EGR1	0	0.0	4OHT+U0126	model_prediction
NAGK	0	0.0	4OHT+U0126	model_prediction
FOS	0	0.0	4OHT+U0126	model_prediction
IER2	0	0.0	4OHT+U0126	model_prediction
RBM14	0	0.0	4OHT+U0126	model_prediction
CYR61	0	0.0	4OHT+U0126	model_prediction
DNAJB1	0	0.0	4OHT+U0126	model_prediction
DUSP1	0	0.0	4OHT+U0126	model_prediction
PPP1R15A	0.5	0.0	4OHT+U0126	model_prediction
AKIRIN2	0.5	0.05	4OHT+U0126	model_prediction
NR4A1	0.5	0.35	4OHT+U0126	model_prediction
KRT8	0.5	0.0	4OHT+U0126	model_prediction
BAIAP2	0.5	0.13	4OHT+U0126	model_prediction
BHLHE40	0.5	0.0	4OHT+U0126	model_prediction
QSOX1	0.5	0.14	4OHT+U0126	model_prediction
CLU	0.5	0.19	4OHT+U0126	model_prediction
C6orf141	0.5	0.0	4OHT+U0126	model_prediction
GPR50	0.5	0.0	4OHT+U0126	model_prediction
TXNL4B	0.5	0.0	4OHT+U0126	model_prediction
TFPI2	0.5	0.0	4OHT+U0126	model_prediction
PTGS2	0.5	0.59	4OHT+U0126	model_prediction
EGR4	0.5	0.21	4OHT+U0126	model_prediction
ARL5B	0.5	0.0	4OHT+U0126	model_prediction
CTGF	0.5	0.2	4OHT+U0126	model_prediction
GADD45A	0.5	0.0	4OHT+U0126	model_prediction
PNP	0.5	0.05	4OHT+U0126	model_prediction
SERPINB9	0.5	0.0	4OHT+U0126	model_prediction
SYAP1	0.5	0.07	4OHT+U0126	model_prediction
HOMER1	0.5	0.0	4OHT+U0126	model_prediction
CDKN1A	0.5	0.0	4OHT+U0126	model_prediction
KDM6B	0.5	0.0	4OHT+U0126	model_prediction
CMC2	0.5	0.08	4OHT+U0126	model_prediction
TNFRSF12A	0.5	0.0	4OHT+U0126	model_prediction
PSMD12	0.5	0.0	4OHT+U0126	model_prediction
NXF1	0.5	0.07	4OHT+U0126	model_prediction
ZYX	0.5	0.16	4OHT+U0126	model_prediction
FOSL2	0.5	0.11	4OHT+U0126	model_prediction
KIAA0020	0.5	0.0	4OHT+U0126	model_prediction
F2RL1	0.5	0.14	4OHT+U0126	model_prediction
SDC4	0.5	0.0	4OHT+U0126	model_prediction
SBDS	0.5	0.0	4OHT+U0126	model_prediction
LY6K	0.5	0.3	4OHT+U0126	model_prediction
MIDN	0.5	0.12	4OHT+U0126	model_prediction
ZSWIM6	0.5	0.0	4OHT+U0126	model_prediction
ABHD5	0.5	0.0	4OHT+U0126	model_prediction
TNFAIP3	0.5	0.0	4OHT+U0126	model_prediction
ID4	0.5	0.0	4OHT+U0126	model_prediction
C2orf42	0.5	0.0	4OHT+U0126	model_prediction
NIPAL1	0.5	0.0	4OHT+U0126	model_prediction
GTF2B	0.5	0.0	4OHT+U0126	model_prediction
NRARP	0.5	0.0	4OHT+U0126	model_prediction
ZCCHC12	0.5	0.0	4OHT+U0126	model_prediction
ZNF26	0.5	0.0	4OHT+U0126	model_prediction
DDX21	0.5	0.0	4OHT+U0126	model_prediction
PDK4	0.5	0.0	4OHT+U0126	model_prediction
MAK16	0.5	0.0	4OHT+U0126	model_prediction
MFSD2A	0.5	0.32	4OHT+U0126	model_prediction
EFNB2	0.5	0.0	4OHT+U0126	model_prediction
PLAT	0.5	0.0	4OHT+U0126	model_prediction
GEM	0.5	0.0	4OHT+U0126	model_prediction
BCL10	0.5	0.19	4OHT+U0126	model_prediction
HBEGF	0.5	0.0	4OHT+U0126	model_prediction
FOSL1	0.5	0.21	4OHT+U0126	model_prediction
MCL1	0.5	0.13	4OHT+U0126	model_prediction
SPRY2	0.5	0.0	4OHT+U0126	model_prediction
CSRNP1	0.5	0.34	4OHT+U0126	model_prediction
NDRG1	0.5	0.0	4OHT+U0126	model_prediction
NPPC	0.5	0.1	4OHT+U0126	model_prediction
COQ10B	0.5	0.0	4OHT+U0126	model_prediction
[truncated: 2,897 more rows]
